# Supplementary material for: Anion Exchange Chromatography–Mass Spectrometry to Characterize Proteoforms of Alpha-1-Acid Glycoprotein during and after Pregnancy
Source: J Proteome Res. 2024 Jun 19;23(7):2431–40. doi: 10.1021/acs.jproteome.4c00107 (PMC11232096; doi:10.1021/acs.jproteome.4c00107)
Supplement: Supplementary file 1 — pr4c00107_si_001.xlsx [file pr4c00107_si_001.xlsx]

## Sheet: S0 - Coverpage
Table of content
Table S1	Assigned glycoforms of AGP after sialidase treatment measured with AEX-MS
Table S2	Assigned glycoforms of intact AGP standard measured with AEX-MS
Table S3	Assigned intact AGP glycoforms during and after pregnancy of four different women

## Sheet: S1 - Glycoforms AGP - Sial
Table S1. Assigned glycoforms of AGP after sialidase treatment. Measurements were performed with AEX-MS
Glycoform assignment is based on the calculated average mass of the genetic variants (including pyroGlu and cysteinylation) and the mass of different glycan compositions.
The peak areas of the glycoforms were obtained from the software skyline.
No.	Retention time (min)	Genetic variant	Glycan	Theoretical mass (Da)	Measurement #1				Measurement #2
					Mass (Da)	Dev. (Da)	Peak area	Rel. peak area (%)	Mass (Da)	Dev. (Da)	Peak area	Rel. peak area (%)
1	16.635	AGP1*S	H29N24	31145.7	31145	-0.66007	148230000000	0.0250831	31147.9	2.2377	101690000000	0.0245171
2			H29N24F1	31291.8	31291.4	-0.40428	84281000000	0.0142618	31292.7	0.90699	57935000000	0.0139679
3			H29N24F2	31437.9	31437.7	-0.23558	46957000000	0.00794593	31437.7	-0.22317	33616000000	0.00810469
4			H29N24F3	31584.1	31582.8	-1.30865	28715000000	0.00485907	31585.3	1.2187	18618000000	0.00448873
5			H30N25	31511	31510.6	-0.43179	277170000000	0.0469019	31510.9	-0.13398	191380000000	0.046141
6			H30N25F1	31657.1	31656.9	-0.25692	174430000000	0.0295166	31658.3	1.20308	120950000000	0.0291606
7			H30N25F2	31803.3	31803	-0.25338	112450000000	0.0190285	31803.8	0.47235	76039000000	0.0183327
8			H30N25F3	31949.4	31949.6	0.16143	65869000000	0.0111462	31950.2	0.77047	43966000000	0.0106
9			H30N25F4	32095.6	32094.8	-0.78058	36762000000	0.00622076	32094.1	-1.50197	25845000000	0.00623113
10			H31N26	31876.3	31876.1	-0.24679	432190000000	0.073134	31877.3	0.94629	300430000000	0.0724325
11			H31N26F1	32022.5	32022	-0.49542	256070000000	0.0433315	32024.4	1.8931	170610000000	0.0411334
12			H31N26F2	32168.6	32168.1	-0.52204	148370000000	0.0251068	32170.3	1.66855	103590000000	0.0249752
13			H31N26F3	32314.8	32314.3	-0.44483	90150000000	0.0152549	32315.2	0.41508	65118000000	0.0156997
14			H31N26F4	32460.9	32461.3	0.37787	60963000000	0.010316	32462.9	2.03534	47051000000	0.0113438
15			H32N27	32241.7	32241.1	-0.57147	541790000000	0.0916802	32241.4	-0.24136	388680000000	0.0937093
16			H32N27F1	32387.8	32387.8	-0.04461	317270000000	0.0536876	32388.7	0.83906	233020000000	0.0561802
17			H32N27F2	32534	32534.2	0.25468	204570000000	0.0346168	32535.8	1.86367	152500000000	0.0367672
18			H32N27F3	32680.1	32681.1	0.96293	144170000000	0.0243961	32681.9	1.78224	98209000000	0.0236778
19			H32N27F4	32826.2	32826.9	0.63903	96360000000	0.0163058	32827.1	0.87494	62205000000	0.0149974
20			H33N28	32607	32607.4	0.41732	488590000000	0.0826779	32608.1	1.12596	371250000000	0.089507
21			H33N28F1	32753.2	32753.5	0.37789	325360000000	0.0550565	32755.2	2.077	230200000000	0.0555003
22			H33N28F2	32899.3	32899	-0.33609	211030000000	0.0357099	32900.9	1.62604	145030000000	0.0349662
23			H33N28F3	33045.4	33044.8	-0.62572	134340000000	0.0227326	33045.8	0.40113	90135000000	0.0217312
24			H33N28F4	33191.6	33189.7	-1.91445	92982000000	0.0157342	33192.9	1.31045	65540000000	0.0158014
25			H34N29	32972.3	32972.2	-0.12786	276160000000	0.046731	32972.9	0.56362	191630000000	0.0462013
26			H34N29F1	33118.5	33116.9	-1.62997	167860000000	0.0284048	33120.1	1.59139	116420000000	0.0280684
27			H34N29F2	33264.6	33263.1	-1.489	109070000000	0.0184565	33265.4	0.76673	77743000000	0.0187435
28			H35N30	33337.7	33335.8	-1.86957	220500000000	0.0373124	33338.7	1.00502	158110000000	0.0381197
29			H35N30F1	33483.8	33482.5	-1.37722	152630000000	0.0258276	33485.8	1.92303	105360000000	0.0254019
30			H35N30F2	33630	33629.1	-0.91714	94422000000	0.0159778	33630.9	0.87987	65287000000	0.0157404
31			H36N31	33703	33702.7	-0.2853	156120000000	0.0264182	33703.9	0.87189	104060000000	0.0250885
32			H36N31F1	33849.2	33847.6	-1.57646	98462000000	0.0166615	33849.9	0.7419	64456000000	0.0155401
33			H37N32	34068.4	34067.4	-1.0013	115270000000	0.0195057	34067	-1.34595	71049000000	0.0171296
34	18.09	AGP2	H30N25	31693.2	31694.6	1.44297	180310000000	0.0449722	31694.9	1.77371	144890000000	0.0474849
35			H30N25F1	31839.3	31838.6	-0.70827	64353000000	0.0160507	31838.4	-0.88193	47674000000	0.0156242
36			H30N25F2	31985.4	31984.6	-0.8523	32302000000	0.00805664	31985.1	-0.38485	26635000000	0.0087291
37			H30N25F3	32131.6	32129.5	-2.09819	10704000000	0.00266975	32130.6	-0.96872	8664800000	0.00283972
38			H30N25F4	32277.7	32275.1	-2.59066	11251000000	0.00280618	32279.2	1.52175	5016400000	0.00164403
39			H31N26	32058.5	32058.6	0.14946	366950000000	0.0915232	32058.3	-0.16043	276640000000	0.0906634
40			H31N26F1	32204.6	32204.3	-0.30711	68415000000	0.0170638	32205.9	1.30132	52085000000	0.0170698
41			H31N26F2	32350.8	32350.8	0.01004	52995000000	0.0132178	32351	0.20593	38734000000	0.0126943
42			H31N26F3	32496.9	32496.6	-0.31821	42101000000	0.0105007	32497.2	0.28512	27375000000	0.00897162
43			H31N26F4	32643.1	32643.4	0.31574	34955000000	0.00871834	32641.7	-1.36702	20483000000	0.0067129
44			H32N27	32423.8	32424.3	0.51663	552090000000	0.1377	32424.2	0.38682	408290000000	0.133809
45			H32N27F1	32570	32571.1	1.17188	146660000000	0.0365794	32571.4	1.39772	93327000000	0.0305861
46			H32N27F2	32716.1	32715.7	-0.43799	142540000000	0.0355518	32716	-0.15444	76330000000	0.0250157
47			H32N27F3	32862.3	32862.1	-0.11989	69330000000	0.017292	32859.5	-2.76624	33615000000	0.0110167
48			H32N27F4	33008.4	33008.7	0.30385	54466000000	0.0135847	33007.5	-0.85633	26745000000	0.00876515
49			H33N28	32789.2	32789.9	0.71458	660490000000	0.164737	32790.1	0.94758	505730000000	0.165743
50			H33N28F1	32935.3	32936	0.69396	84561000000	0.0210909	32934.8	-0.49762	123480000000	0.0404682
51			H33N28F2	33081.5	33081.9	0.48761	38812000000	0.00968034	33080.5	-0.99911	56369000000	0.0184738
52			H33N28F3	33227.6	33227.8	0.23495	31452000000	0.00784463	33228.2	0.56149	61373000000	0.0201138
53			H33N28F4	33373.7	33374.4	0.68633	11431000000	0.00285107	33375	1.2894	3648500000	0.00119572
54			H34N29	33154.5	33155.3	0.7773	365760000000	0.0912264	33155.5	0.98247	249030000000	0.0816147
55			H34N29F1	33300.6	33301.2	0.52922	57781000000	0.0144115	33301.1	0.44628	72183000000	0.0236566
56			H34N29F2	33446.8	33447.8	0.98706	58943000000	0.0147013	33446.3	-0.52468	32393000000	0.0106162
57			H34N29F3	33592.9	33592.1	-0.85417	45291000000	0.0112963	33591.4	-1.57682	24071000000	0.0078888
58			H34N29F4	33739.1	33739.9	0.865	13855000000	0.00345566	33735.2	-3.84872	19632000000	0.00643401
59			H35N30	33519.8	33521.1	1.34	286850000000	0.071545	33522.2	2.35	209410000000	0.06863
60			H35N30F1	33666	33666.7	0.69	82459000000	0.0205666	33667.7	1.69	50496000000	0.0165491
61			H35N30F2	33812.1	33813	0.9	30611000000	0.00763487	33815.1	2.98	40912000000	0.0134081
62			H35N30F3	33958.3	33959.2	0.86	23845000000	0.00594733	33960.8	2.47	12465000000	0.00408516
63			H35N30F4	34104.3	34103.1	-1.175	3807100000	0.000949552	34105.7	1.43498	5910600000	0.00193708
64			H36N31	33885.2	33883.5	-1.74	156110000000	0.0389363	33887.1	1.87	104120000000	0.0341233
65			H36N31F1	34031.3	34029.8	-1.5	43765000000	0.0109157	34032.6	1.34	49460000000	0.0162096
66			H36N31F2	34177.5	34179.4	1.88	25067000000	0.00625211	-	-	-	0
67			H36N31F3	34323.6	34323	-0.63	23240000000	0.00579643	34324.1	0.54	13268000000	0.00434833
68			H36N31F4	34469.6	34468.9	-0.69672	6154300000	0.00153498	34468.6	-0.95803	8922900000	0.00292431
69			H37N32	34250.5	34250.1	-0.38	97427000000	0.0242999	34251.5	0.99	69821000000	0.0228825
70			H37N32F1	34396.7	34395.6	-1.08	13000000000	0.00324241	34397.3	0.64	16002000000	0.00524434
71			H37N32F2	34542.8	34541.7	-1.11	10685000000	0.00266501	34544.9	2.1	14452000000	0.00473636
72			H37N32F3	34688.8	34689.1	0.2625	8546800000	0.00213171	34689.1	0.2625	6282200000	0.00205887
73	19.06	AGP1*F1	H28N23	30752.3	30752.5	0.18772	147580000000	0.0153834	30753.3	1.02336	88360000000	0.0120047
74			H28N23F1	30898.4	30898.9	0.45496	102270000000	0.0106604	30901.1	2.63137	62139000000	0.00844227
75			H28N23F2	31044.6	31045.2	0.56568	63715000000	0.00664152	31046.3	1.68105	41019000000	0.00557288
76			H28N23F3	31222.8	31219.9	-2.9402	27176000000	0.00283277	31218.8	-4.0402	16012000000	0.00217541
77			H29N24	31117.6	31117.1	-0.54214	387810000000	0.0404245	31118.9	1.21176	243850000000	0.0331297
78			H29N24F1	31263.8	31263.1	-0.72987	228350000000	0.0238027	31264.8	1.0647	145230000000	0.0197311
79			H29N24F2	31409.9	31409.5	-0.47525	127260000000	0.0132653	31410.3	0.39128	85170000000	0.0115713
80			H29N24F3	31556.1	31556.4	0.32417	73390000000	0.00765003	31556.6	0.52344	49938000000	0.00678463
81			H30N25	31483	31482.6	-0.38564	631060000000	0.0657804	31483.7	0.7503	414890000000	0.0563674
82			H30N25F1	31629.1	31628.8	-0.32018	339760000000	0.0354159	31629.4	0.32406	240320000000	0.0326501
83			H30N25F2	31775.3	31776.1	0.80597	217110000000	0.0226311	31776.9	1.6508	159900000000	0.0217242
84			H30N25F3	31921.4	31921.7	0.29303	126690000000	0.0132059	31922.5	1.04909	95302000000	0.0129478
85			H30N25F4	32067.6	32062.1	-5.40389	36238000000	0.00377738	32066.9	-0.64831	17866000000	0.00242729
86			H31N26	31848.3	31848.5	0.14938	748450000000	0.0780169	31849.8	1.52624	552820000000	0.0751067
87			H31N26F1	31994.5	31994	-0.45656	413760000000	0.0431295	31995.9	1.39883	317390000000	0.0431209
88			H31N26F2	32140.6	32140	-0.58029	245230000000	0.0255623	32141.6	0.94878	188770000000	0.0256465
89			H31N26F3	32286.7	32286.5	-0.23278	158900000000	0.0165634	32288	1.28241	121450000000	0.0165003
90			H31N26F4	32432.9	32426.8	-6.10761	28509000000	0.00297172	32434.4	1.53315	23160000000	0.00314654
91			H32N27	32213.7	32213	-0.64217	799810000000	0.0833706	32214	0.36823	620100000000	0.0842474
92			H32N27F1	32359.8	32359.4	-0.3964	445320000000	0.0464193	32361.5	1.65896	377310000000	0.0512617
93			H32N27F2	32505.9	32505.7	-0.28433	298570000000	0.0311223	32506.2	0.29492	251210000000	0.0341296
94			H32N27F3	32652.1	32652.1	0.0464	198810000000	0.0207236	32653.5	1.41511	169890000000	0.0230814
95			H32N27F4	32798.2	32792.5	-5.73862	39962000000	0.00416556	32799.1	0.85432	34705000000	0.00471506
96			H33N28	32579	32579.1	0.06536	668230000000	0.069655	32580.1	1.11113	546640000000	0.0742671
97			H33N28F1	32725.1	32724.4	-0.70354	405220000000	0.0422393	32725.3	0.15692	335680000000	0.0456058
98			H33N28F2	32871.3	32870.3	-0.99582	275260000000	0.0286926	32871.5	0.23081	219020000000	0.0297563
99			H33N28F3	33017.4	33016.2	-1.2467	173740000000	0.0181103	33017	-0.45476	142880000000	0.0194118
100			H33N28F4	33163.6	33161.4	-2.11717	140700000000	0.0146663	33163.1	-0.43796	120750000000	0.0164052
101			H34N29	32944.3	32942.4	-1.90524	346390000000	0.036107	32943.6	-0.75049	301320000000	0.0409376
102			H34N29F1	33090.5	33088.5	-2.01635	201560000000	0.0210102	33090.4	-0.09082	169870000000	0.0230787
103			H34N29F2	33236.6	33234.5	-2.16065	138630000000	0.0144505	33236.5	-0.10154	123910000000	0.0168345
104			H35N30	33309.7	33308.7	-0.98924	272670000000	0.0284226	33310.3	0.68136	213060000000	0.0289465
105			H35N30F1	33455.8	33455.9	0.07496	180720000000	0.0188379	33456.4	0.58539	148930000000	0.0202338
106			H35N30F2	33602	33599.1	-2.82389	107370000000	0.011192	33602.4	0.4573	90823000000	0.0123393
107			H35N30F3	33748.1	33747.8	-0.30833	68551000000	0.00714562	33747.2	-0.92023	51600000000	0.00701043
108			H36N31	33675	33673.8	-1.16623	175890000000	0.0183344	33674	-0.98518	145530000000	0.0197719
109			H36N31F1	33821.1	33818.8	-2.31127	112530000000	0.0117299	33819.2	-1.9971	88121000000	0.0119722
110			H36N31F2	33967.3	33966.5	-0.80783	70283000000	0.00732616	33966.9	-0.41733	58018000000	0.00788238
111			H37N32	34040.3	34039	-1.30328	115180000000	0.0120061	34039.3	-1.08165	91198000000	0.0123903
112			H37N32F1	34186.5	34183.5	-3.00397	77967000000	0.00812712	34185.1	-1.4345	61450000000	0.00834866
113			H37N32F2	34332.6	34331.6	-1.0112	43634000000	0.00454832	34334	1.34699	36021000000	0.00489385
114			H38N33	34405.7	34406.8	1.12472	81593000000	0.00850509	34407.9	2.23642	61459000000	0.00834988
115			H38N33F1	34551.8	34553.1	1.3031	51583000000	0.00537691	34552.3	0.44659	37382000000	0.00507876
116	21.58	AGP1*F2	H29N24	31149.8	31148.4	-1.4078	63604000000	0.0478098	31152.9	3.0763	52814000000	0.0411208
117			H29N24F1	31295.8	31290.6	-5.2203	43441000000	0.0326537	31292.6	-3.29454	31943000000	0.0248707
118			H29N24F2	31442	31445.3	3.3242	28969000000	0.0217754	31440.7	-1.3383	18278000000	0.0142312
119			H30N25	31515	31514.4	-0.65525	90617000000	0.0681149	31513.9	-1.11678	75284000000	0.0586159
120			H30N25F1	31661.2	31662.1	0.94709	58805000000	0.0442025	31660.8	-0.40524	59217000000	0.0461062
121			H30N25F2	31807.3	31804.9	-2.38063	41595000000	0.0312661	31808.5	1.19163	30765000000	0.0239535
122			H31N26	31880.4	31881.1	0.72381	94704000000	0.071187	31882.5	2.12376	104560000000	0.0814101
123			H31N26F1	32026.5	32028	1.51609	56862000000	0.042742	32028.4	1.88413	59513000000	0.0463366
124			H31N26F2	32172.7	32173.7	1.03324	44351000000	0.0333377	32174.2	1.50381	35769000000	0.0278496
125			H31N26F3	32318.8	32317.6	-1.22215	23531000000	0.0176878	32320.2	1.44078	13247000000	0.0103141
126			H32N27	32245.7	32246.7	0.94377	94411000000	0.0709668	32247.9	2.20883	114090000000	0.0888301
127			H32N27F1	32391.9	32393.6	1.7519	61973000000	0.0465838	32393.2	1.37291	66337000000	0.0516498
128			H32N27F2	32538	32537.8	-0.24907	60562000000	0.0455232	32539.9	1.90686	41574000000	0.0323694
129			H32N27F3	32684.1	32683.2	-0.97905	32216000000	0.0242161	32684.4	0.27721	22227000000	0.0173059
130			H33N28	32611.1	32612	0.91606	108170000000	0.0813091	32613.3	2.27565	121680000000	0.0947396
131			H33N28F1	32757.2	32756.4	-0.77573	56199000000	0.0422436	32758.5	1.28015	69888000000	0.0544146
132			H33N28F2	32903.3	32903.6	0.24813	49296000000	0.0370548	32903.2	-0.09186	52363000000	0.0407697
133			H33N28F3	33049.5	33048.8	-0.65263	35701000000	0.0268357	33048.2	-1.32902	18146000000	0.0141284
134			H34N29	32976.4	32977.4	0.98995	44025000000	0.0330927	32977.8	1.37218	61999000000	0.0482722
135			H34N29F1	33122.5	33122.8	0.22188	13968000000	0.0104995	33124	1.46181	46366000000	0.0361004
136			H34N29F2	33268.7	33269	0.34413	28615000000	0.0215093	33268.2	-0.46095	14568000000	0.0113426
137			H35N30	33341.7	33341.6	-0.10894	41703000000	0.0313473	33342.7	0.96204	43102000000	0.0335591
138			H35N30F1	33487.9	33488	0.09072	32868000000	0.0247062	33488.8	0.8838	23380000000	0.0182036
139			H35N30F2	33634	33632.5	-1.55586	26967000000	0.0202705	33633.7	-0.27772	23674000000	0.0184325
140			H36N31	33707.1	33706.5	-0.59654	42307000000	0.0318013	33706.6	-0.47783	34458000000	0.0268289
141			H36N31F1	33853.2	33851.7	-1.50586	33708000000	0.0253376	33853.1	-0.14603	29080000000	0.0226416
142			H37N32	34072.4	34070.6	-1.78954	21187000000	0.0159258	34070	-2.42469	20040000000	0.0156031

## Sheet: S2 - Glycoforms AGP
Table S2. Assigned glycoforms of intact AGP standard. The retention is based on the number of sialic acids. The reported retention time was from the first AGP1*F1 glycoform of the first replicate.
The assignments are based on the calculated average mass of the amino acid backbone of the variants (AGP1*S, AGP1*F1, and AGP2) and the mass calculated for different glycan compositions.
The peak areas of the glycoforms were obtained from skyline.
					replicate #1			replicate #2
No.	Retention time (min)	Genetic variant	Glycan	Theoretical mass (Da)	Mass (Da)	Dev. (Da)	Peak area	Mass (Da)	Dev. (Da)	Peak area
1	15.4	1*F1	H27N22S10	33299.5	33299.8	0.26414	1321512064	33302.9	3.37568	1042682432
2		1*F1	H28N23S10	33664.9	33663.4	-1.46661	760196032	33663.8	-1.1251	557756352
3		1*F1	H29N24S10	34030.2	34030.6	0.36599	582022784	34030.3	0.08736	242936544
4		1*F1	H30N25S10	34395.6	34398.4	2.8788	1858248064	34395.3	-0.2462	443158688
5		1*S	H28N23S10	33692.9	33692.5	-0.4439		33693.6	0.6861
6		1*S	H29N24S10	34058.2	34060	1.7587		34054.9	-3.29934
7		1*S	H30N25S10	34423.6	34424.2	0.64005		34423.7	0.11558
8	17.9	1*F1	H27N22S11	33590.8	33589.5	-1.30366	5763800000	33591.4	0.58122	15279356928
9		1*F1	H27N22F1S11	33736.9	33736.9	-0.00166	3631100000	33734.4	-2.59549	4313009664
10		1*F1	H27N22F2S11	33883.1	33885.5	2.40961	2613900000	33879.8	-3.29288	3369973504
11		1*F1	H27N22F3S11	34029.2	34030.6	1.35389	952400000	34028.9	-0.2881	2606433024
12		1*F1	H27N22F4S11	34175.4	34175.2	-0.16401	2079300000	34176.8	1.42722	1599868928
13		1*F1	H28N23S11	33956.1	33958.4	2.22405	5962800000	33954.7	-1.40792	9957747712
14		1*F1	H28N23F1S11	34102.3	34103.8	1.51373	3158600000	34103.9	1.6652	3792751616
15		1*F1	H28N23F2S11	34248.4	34243.3	-5.15476	809730000	34246.7	-1.71638	2940579072
16		1*F1	H28N23F3S11	34394.6	34398.4	3.8667	324010000	34394.6	0.00848	1426858880
17		1*F1	H28N23F4S11	34540.7	34544.3	3.54322	352780000	-	-	1173041792
18		1*F1	H29N24S11	34321.5	34322.1	0.66516	3860300000	34322	0.54515	8121046016
19		1*F1	H29N24F1S11	34467.6	34474.7	7.05289	2257600000	34467.6	0.0028	4801567232
20		1*F1	H30N25S11	34686.8	34687.9	1.04784	3207500000	34688.3	1.53239	3924495872
21		1*F1	H30N25F1S11	34833	34835.7	2.70671	1860300000	34835.9	2.9779	1902499456
22		1*F1	H30N25F2S11	34979.1	34978.2	-0.89868	825360000	-	-	652805888
23		1*F1	H30N25F3S11	35125.2	35129.7	4.4419	549030000	35125.6	0.33508	1778099968
24		1*F1	H31N26S11	35052.2	35051.6	-0.59105	1311700000	35054.7	2.5335	2998903296
25		1*S	H27N22S11	33618.8	33619.4	0.6224		33616.8	-1.99373
26		1*S	H27N22F1S11	33765	33764.8	-0.12451		33762.3	-2.62381
27		1*S	H27N22F2S11	33911.1	33909.1	-1.97287		33907.8	-3.35313
28		1*S	H27N22F3S11	34057.3	34058.6	1.34035		-	-
29		1*S	H27N22F4S11	34203.4	34202.9	-0.46427		34202.9	-0.5356
30		1*S	H28N23S11	33984.2	33985.9	1.7757		33980.4	-3.79379
31		1*S	H28N23F1S11	34130.3	34133.6	3.28895		34128.5	-1.77943
32		1*S	H29N24S11	34349.5	34351.6	2.13909		34351	1.51554
33		1*S	H29N24F1S11	34495.6	34494.6	-1.0222		34496.9	1.2328
34		1*S	H30N25S11	34714.8	34714.8	-0.0066		34713.8	-0.99978
35		2	H30N25S11	34897	34897.8	0.7997	730471104	34896.3	-0.6403	2054700000
36		2	H30N25F1S11	35043.1	35043	-0.16455	335665184	35042.3	-0.7933	1329000000
37		2	H30N25F2S11	35189.3	35187.9	-1.3863	n.q.	35190.8	1.4937	n.q.
38		2	H31N25S11	35262.3	35266.6	4.2523	n.q.	35264.8	2.47206	n.q.
39		2	H31N26F1S11	35408.5	35411.9	3.4043	n.q.	35405.4	-3.11449	n.q.
40	21.6	1*F1	H27N22S12	33882.1	33881.8	-0.30934	25111738368	33881.4	-0.65615	9912672768
41		1*F1	H27N22F1S12	34028.2	34028.9	0.6503		34027.7	-0.4653
42		1*F1	H27N22F2S12	34174.3	34175.5	1.15625		34176.1	1.75211
43		1*F1	H27N22F3S12	34320.5	34324.5	3.98763		34322.6	2.13759
44		1*F1	H27N22F4S12	34466.6	34462.5	-4.09582		34466.9	0.2407
45		1*F1	H28N23S12	34247.4	34248.3	0.91223	17369626624	34248	0.63244	5674651648
46		1*F1	H28N23F1S12	34393.5	34394.4	0.83061		34393	-0.5727
47		1*F1	H28N23F2S12	34539.7	34540.3	0.65226		34537.3	-2.3557
48		1*F1	H28N23F3S12	34685.8	34688.8	2.96135		34684.6	-1.2187
49		1*F1	H28N23F4S12	34832	34834.4	2.4033		34832.2	0.21718
50		1*F1	H29N24S12	34612.7	34613.4	0.68976		34612.8	0.0629
51		1*F1	H29N24F1S12	34758.9	34760.8	1.95985	15682343936	34758.1	-0.82979	4787842560
52		1*F1	H29N24F2S12	34905	34905.9	0.84044		34904.4	-0.61428
53		1*F1	H29N24F3S12	35051.2	35050	-1.1661		35052.4	1.19667
54		1*F1	H29N24F4S12	35197.3	35198	0.65743		35199.6	2.26809
55		1*F1	H30N25S12	34978.1	34978.9	0.84045	5747477504	34979.1	0.99208	2924184576
56		1*F1	H30N25F1S12	35124.2	35127.3	3.12625		35125	0.7825
57		1*F1	H30N25F2S12	35270.4	35271.3	0.89594		35272.9	2.5095
58		1*F1	H30N25F3S12	35416.5	35418	1.46525		35415	-1.47612
59		1*F1	H30N25F4S12	35562.6	35564.5	1.89434		35562	-0.62013
60		1*F1	H31N26S12	35343.4	35345.4	1.97347	6476274176	35343	-0.4519	7365968896
61		1*F1	H31N26F1S12	35489.6	35490.6	1.04066		35487.6	-2.0049
62		1*F1	H31N26F2S12	35635.7	35637.9	2.18384		35634.1	-1.56793
63		1*F1	H31N26F3S12	35781.8	35783.9	2.03492		35780.7	-1.10862
64		1*F1	H31N26F4S12	35928	35925.7	-2.24125		35929.7	1.74211
65		1*F1	H32N27S12	35708.7	35708.9	0.17353	6608717824	35706.8	-1.9693	6847040512
66		1*F1	H33N28S12	36074.1	36070.6	-3.45473	1351912448	36076.1	2.0233	2189722368
67		1*S	H28N23S12	34275.4	34275.6	0.1603		34272.4	-3.02014
68		1*S	H28N23F1S12	34421.6	34421.7	0.1673		34422.7	1.11213
69		1*S	H28N23F2S12	34567.7	34569.1	1.38102		34566	-1.70388
70		1*S	H28N23F3S12	34713.8	34717.2	3.3388		34713.1	-0.77445
71		1*S	H29N24S12	34640.8	34641.9	1.15487		34639.5	-1.25532
72		1*S	H29N24F1S12	34786.9	34785.2	-1.7436		34788.9	2.04588
73		1*S	H29N24F2S12	34933	34930.5	-2.57435		34931.8	-1.21614
74		1*S	H30N25S12	35006.1	35004	-2.05854		35005	-1.09146
75		1*S	H30N25F1S12	35152.2	35150.8	-1.45625		35150	-2.20085
76		1*S	H30N25F2S12	35298.4	35295.9	-2.43528		35302.2	3.807
77		1*S	H31N26S12	35371.4	35372	0.53138		-	-
78		1*S	H31N26F1S12	35517.6	35515	-2.6049		35516.6	-0.94004
79		1*S	H31N26F2S12	35663.7	35661.1	-2.6179		35665.1	1.3821
80		2	H30N25S12	35188.2	35187.9	-0.2982	2635600000	35188.1	-0.1282	1984100000
81		2	H30N25F1S12	35334.4	35340.7	6.2888		35332.8	-1.5787
82		2	H30N25F2S12	35480.5	35480	-0.5142		35477.3	-3.23713
83		2	H30N25F3S12	35626.7	35626.6	-0.1147		35623.4	-3.2397
84		2	H30N25F4S12	35772.8	35773.7	0.8398		35775	2.1798
85		2	H31N26S12	35553.6	35556.2	2.6644	1745700000	35552.9	-0.68165	1284400000
86		2	H31N26F1S12	35699.7	35703.1	3.4014		35696.6	-3.15981
87		2	H31N26F2S12	35845.9	35846.9	1.07739		35845	-0.82262
88		2	H31N26F3S12	35992	-	-		35990.3	-1.69372
89		2	H31N26F4S12	36138.2	36134.5	-3.66124		36137.5	-0.6576
90		2	H32N27S12	35918.9	35924.2	5.29575	957030000	35920.9	1.94848	1225200000
91		2	H33N28S12	36284.3	36285.7	1.48816	416430000	36282	-2.23951	845580000
92	25.5	1*F1	H28N23S13	34538.7	34538.8	0.15135	62205726720	34537.7	-0.9576	19391496192
93		1*F1	H28N23F1S13	34684.8	34684.7	-0.08814		34687.4	2.57741
94		1*F1	H28N23F2S13	34830.9	34831.1	0.14667		34829.7	-1.2561
95		1*F1	H29N24S13	34904	34904.6	0.59442	55937642496	34904.2	0.22927	17785171968
96		1*F1	H29N24F1S13	35050.1	35050.3	0.14561		35052.6	2.43869
97		1*F1	H29N24F2S13	35196.3	35195.7	-0.62527		35193.6	-2.71153
98		1*F1	H30N25S13	35269.3	35269.4	0.02164	41492414464	35270.1	0.81171	13848124416
99		1*F1	H30N25F1S13	35415.5	35417.8	2.31159		35419.3	3.78622
100		1*F1	H30N25F2S13	35561.6	35561.7	0.08836		35560.9	-0.74585
101		1*F1	H31N26S13	35634.7	35635.6	0.92061	40471285760	35635	0.32989	14004074496
102		1*F1	H30N25F3S13	35707.8	35709.5	1.76206		35705.1	-2.68832
103		1*F1	H31N26F1S13	35780.8	35783.6	2.78095		35783	2.18049
104		1*F1	H30N25F4S13	35853.9	35852.3	-1.60205		35853.8	-0.15308
105		1*F1	H31N26F2S13	35927	35927.1	0.09709		35925.1	-1.90382
106		1*F1	H31N26F3S13	36073.1	36073.1	0.02527		36072.5	-0.6426
107		1*F1	H32N27S13	36000	36000.1	0.06288	44176875520	36001	1.00647	16302100480
108		1*F1	H32N27F1S13	36146.2	36146.9	0.7248		36144.3	-1.80609
109		1*F1	H32N27F2S13	36292.3	36291.1	-1.17087		36290.2	-2.0932
110		1*S	H28N23S13	34566.7	34566.5	-0.1576		34566.7	0.05791
111		1*S	H29N24S13	34932	34930.9	-1.06912		34929.6	-2.395
112		1*S	H29N24F1S13	35078.2	35077.8	-0.308		35076.5	-1.63251
113		1*S	H29N24F2S13	35224.3	35225.1	0.75683		35221.6	-2.7385
114		1*S	H29N24F3S13	35370.4	35370.1	-0.304		35369.1	-1.33241
115		1*S	H29N24F4S13	35516.6	35516.7	0.14718		35517	0.423
116		1*S	H30N25S13	35297.4	35296.9	-0.4774		35295.2	-2.15161
117		1*S	H30N25F1S13	35443.5	35443.8	0.2546		35441.2	-2.27532
118		1*S	H30N25F2S13	35589.6	35591	1.40297		35589.5	-0.15762
119		1*S	H30N25F3S13	35735.8	35736.4	0.60626		35736.2	0.4686
120		1*S	H30N25F4S13	35881.9	35880.7	-1.26165		35882.1	0.1456
121		1*S	H31N26S13	35662.7	35662	-0.67242		35661.2	-1.4398
122		1*S	H31N26F1S13	35808.8	35807	-1.80155		35809.3	0.45432
123		1*S	H31N26F2S13	35955	35952.6	-2.38453		35954.9	-0.12251
124		1*S	H31N26F3S13	36101.1	36100	-1.1188		36103.4	2.2512
125		2	H30N25S13	35479.5	35479.7	0.1839	9955500000	35481.4	1.87115	2992200000
126		2	H30N25F1S13	35625.6	35626.6	0.9134		35620.9	-4.7116
127		2	H31N26S13	35844.8	35844	-0.8635	6141300000	35844.1	-0.781	2540600000
128		2	H31N26F1S13	35991	35989.8	-1.14275		35993.6	2.5935
129		2	H32N27S13	36210.2	36210	-0.1609	2940600000	36210.1	-0.0392	1951300000
130		2	H32N27F1S13	36356.3	36354.1	-2.2614		36358.8	2.4261
131	30.5	1*F1	H29N24S14	35195.3	35195.2	-0.06978	166191022080	35195.9	0.60771	136070283264
132		1*F1	H29N24F1S14	35341.4	35342.2	0.84771	100533313536	35340.6	-0.83819	81478467584
133		1*F1	H29N24F2S14	35487.5	35487.2	-0.33747	51848859648	35489.8	2.22046	50215919616
134		1*F1	H29N24F3S14	35633.7	35635	1.30558	30311333888	35636.3	2.66686	42396598272
135		1*F1	H30N25S14	35560.6	35561.2	0.5676	112964378624	35561.2	0.60818	100385734656
136		1*F1	H30N25F1S14	35706.7	35706.8	0.09351	78912217088	35708.6	1.8894	65773805568
137		1*F1	H30N25F2S14	35852.9	35852.3	-0.5986	34141106176	35854	1.17028	26409107456
138		1*F1	H30N25F3S14	35999	35998.9	-0.07971	14995563520	36000.3	1.26951	9255348224
139		1*F1	H30N25F4S14	36145.2	36145.3	0.0904	666054720	36145	-0.18501	1020151616
140		1*F1	H31N26S14	35925.9	35926.9	1.01592	110169858048	35928.1	2.21093	97849516032
141		1*F1	H31N26F1S14	36072.1	36074.1	2.00092	56331653120	36072.3	0.25128	59341856768
142		1*F1	H31N26F2S14	36218.2	36218.8	0.58712	21402560512	36219.4	1.22816	16439273472
143		1*F1	H31N26F3S14	36364.4	36364.1	-0.27042	12356811776	36366.2	1.79692	10149932032
144		1*F1	H31N26F3S14				8037957120			9622440960
145		1*F1	H32N27S14	36291.3	36290.7	-0.5307	71509729280	36291.2	-0.04366	51458457600
146		1*F1	H32N27F1S14	36437.4	36436.4	-1.00543	30711609344	36438.1	0.70803	23960412160
147		1*F1	H32N27F2S14	36583.6	36583.8	0.2058	17804769280	36586.4	2.86738	9869770752
148		1*F1	H32N27F3S14	36729.7	36729.7	0.04097	9939605504	36730.3	0.65517	5237473792
149		1*F1	H32N27F4S14	36875.8	36874.9	-0.92089	4442404352	36873.9	-1.98361	4052093696
150		1*F1	H33N28S14	36656.6	36657.9	1.32434	45205528576	36659.8	3.23318	49191211008
151		1*F1	H33N28F1S14	36802.7	36805.5	2.73534	18308059136	36803.4	0.63067	19368617984
152		1*F1	H33N28F2S14	36948.9	36949.1	0.24192	9322786816	36949.3	0.38275	6149474816
153		1*F1	H33N28F3S14	37095	37097.1	2.05163	7927714816	37097.6	2.58155	4475982336
154		1*F1	H33N28F4S14	37241.2	37241.4	0.19671	5718491136	37242.5	1.34537	3866335744
155		1*F1	H34N29S14	37021.9	37023.3	1.35406	18634592256	37023.9	1.9907	23227152384
156		1*F1	H34N29F1S14	37168.1	37168.3	0.26072	11231218688	37172.4	4.29757	7244110336
157		1*F1	H34N29F2S14	37314.2	37315.8	1.56834	6776565248	37313.5	-0.71843	3396145664
158		1*F1	H34N29F3S14	37460.4	37462.4	2.03388	5722779136	37460.6	0.24451	2142483840
159		1*F1	H34N29F4S14	37606.5	37609	2.51236	3249821184	37608.3	1.76938	1049034112
160		1*F1	H35N30S14	37387.3	37390	2.76753	13961653248	37389.1	1.79154	11076868096
161		1*F1	H35N30F1S14	37533.4	37536.3	2.8397	3968439808	37537.3	3.83202	4834073088
162		1*F1	H35N30F2S14	37679.6	37681.1	1.52252	1433702400	37679.7	0.17138	2837240576
163		1*S	H29N24S14	35223.3	35221.1	-2.18876		35221.8	-1.46544
164		1*S	H29N24F1S14	35369.4	35368	-1.4559		35367.4	-2.0459
165		1*S	H29N24F2S14	35515.6	35516.4	0.84575		35515.1	-0.40905
166		1*S	H30N25S14	35588.6	35587.2	-1.41004		35586.2	-2.39883
167		1*S	H30N25F1S14	35734.8	35734.2	-0.54807		35734.3	-0.44955
168		1*S	H30N25F2S14	35880.9	35880	-0.92392		35877.3	-3.6163
169		1*S	H30N25F3S14	36027	36026	-1.07852		36025.2	-1.8693
170		1*S	H30N25F4S14	36173.2	36172.9	-0.24349		36171.6	-1.62561
171		1*S	H31N26S14	35953.9	35952.7	-1.25603		35951.3	-2.69456
172		1*S	H31N26F1S14	36100.1	36098.8	-1.29165		36099.3	-0.7807
173		1*S	H31N26F2S14	36246.2	36244.1	-2.1017		36245.3	-0.95418
174		1*S	H31N26F3S14	36392.4	36391.7	-0.6467		36390.6	-1.76745
175		1*S	H31N26F4S14	36538.5	36537	-1.53107		36540.2	1.6803
176		1*S	H32N27S14	36319.3	36316.8	-2.5051		-	-
177		2	H30N25S14	35770.8	35769.9	-0.84233	22852000000	35768.3	-2.4374	22482000000
178		2	H30N25F1S14	35916.9	35919.5	2.62425	8919600000	35913.4	-3.4695	12480000000
179		2	H30N25F2S14	36063.1	36064.8	1.79375	4127200000	-	-	7719000000
180		2	H30N25F3S14	36209.2	36210.2	0.9695	4369500000	36207.8	-1.3805	1344500000
181		2	H30N25F4S14	36355.3	36355	-0.336	2332900000	36354.1	-1.2735	1687400000
182		2	H31N26S14	36136.1	36135.2	-0.94515	12643000000	36133	-3.05856	11960000000
183		2	H31N26F1S14	36282.2	36281.8	-0.4644	3785800000	36279.1	-3.1819	6633000000
184		2	H31N26F2S14	36428.4	36431.9	3.50012	824890000	-	-	2500900000
185		2	H31N26F3S14	36574.5	-	-	2837700000	36573.4	-1.0929	4614000000
186		2	H31N26F4S14	36720.7	36722.4	1.76808	n.q.	36721.6	0.8891	n.q.
187		2	H32N27S14	36501.4	36501.1	-0.33497	8270200000	36498.4	-3.0013	12622000000
188		2	H32N27F1S14				2194400000			1512900000
189		2	H32N27F2S14				585060000			695980000
190		2	H32N27F3S14				2290900000			565610000
191	36.5	1*F1	H30N25S15	35851.8	35852.9	1.0502	298433150976	35852.5	0.68134	97472724992
192		1*F1	H30N25F1S15	35998	35998.7	0.66816		35997.8	-0.16427
193		1*F1	H30N25F2S15	36144.1	36144.2	0.02855		36144	-0.15546
194		1*F1	H30N25F3S15	36290.3	36291.9	1.57729		36291.6	1.29924
195		1*F1	H31N26S15	36217.2	36218.2	0.96509	188238249984	36218.5	1.27784	79583191040
196		1*F1	H31N26F1S15	36363.3	36365	1.68803		36363.6	0.31055
197		1*F1	H31N26F2S15	36509.5	36509.7	0.23936		36509.3	-0.14319
198		1*F1	H31N26F3S15	36655.6	36656.3	0.73246		36654.8	-0.81999
199		1*F1	H32N27S15	36582.5	36583.6	1.09087	158819336192	36584.5	1.96847	72140914688
200		1*F1	H32N27F1S15	36728.7	36730.7	1.99606		36730.5	1.81121
201		1*F1	H32N27F2S15	36874.8	36873.7	-1.11225		36874.4	-0.36003
202		1*F1	H32N27F3S15	37021	37021.7	0.69812		37023.4	2.49192
203		1*F1	H32N27F4S15	37167.1	37163.9	-3.23253		37168.7	1.58256
204		1*F1	H33N28S15	36947.9	36949.1	1.24277	62775717888	36949.3	1.45523	37427892224
205		1*F1	H33N28F1S15	37094	37096.8	2.74859		37089.5	-4.53446
206		1*F1	H33N28F2S15	37240.1	37240.3	0.10452		37241.6	1.4115
207		1*F1	H33N28F3S15	37386.3	37388.2	1.92378		37388.4	2.09017
208		1*F1	H33N28F4S15	37532.4	37534	1.54804		37533.4	0.94016
209		1*F1	H34N29S15	37313.2	37314.5	1.2916	18237059072	37313.1	-0.08301	15048867840
210		1*F1	H34N29F1S15	37459.3	37461.6	2.2586		37459.5	0.20463
211		1*F1	H34N29F2S15	37605.5	37605.3	-0.20273		37606.8	1.35753
212		1*F1	H34N29F3S15	37751.6	37753.9	2.23399		37755.7	4.08495
213		1*F1	H34N29F4S15	37897.8	37897.1	-0.6384		37899.3	1.58006
214		1*F1	H35N30S15	37678.5	37679.7	1.13873	6190652416	37677.5	-0.98925	2173032448
215		1*F1	H35N30F1S15	37824.7	37825.2	0.50662		37826.7	2.00504
216		1*F1	H35N30F2S15	37970.8	37969.9	-0.92097		37969.9	-0.92337
217		1*F1	H35N30F3S15	38117	38116.1	-0.85015		38117.6	0.62342
218		1*F1	H36N31S15	38043.9	38045	1.12385	4089699072	38040.6	-3.24716	3596590592
219		1*F1	H36N31F2S15	38336.2	38336.8	0.64187		38335.4	-0.7285
220		1*F1	H37N32S15	38409.2	38409.5	0.24929		38412.6	3.42817
221		1*S	H30N25S15	35879.9	35878.1	-1.7782		35877.1	-2.73904
222		1*S	H30N25F1S15	36026	36027.8	1.8013		36026.2	0.19872
223		1*S	H31N26S15	36245.2	36243.7	-1.52628		36242	-3.25062
224		1*S	H31N26F1S15	36391.3	36389.9	-1.42524		36391.3	-0.0025
225		1*S	H31N26F2S15	36537.5	36536.7	-0.76042		36537.5	-0.03767
226		1*S	H32N27S15	36610.5	36608.3	-2.263		36608.6	-1.903
227		1*S	H32N27F1S15	36756.7	36755.8	-0.93118		36756.8	0.16209
228		1*S	H32N27F2S15	36902.8	36901.7	-1.17707		36902.1	-0.724
229		1*S	H32N27F3S15	37049	37047.5	-1.49641		37049	0.02504
230		1*S	H33N28S15	36975.9	36975.2	-0.66494		36975.3	-0.56638
231		1*S	H33N28F1S15	37122	37122	0.00449		37122.2	0.17337
232		1*S	H33N28F2S15	37268.2	37267.6	-0.55393		37267.2	-0.9789
233		1*S	H33N28F3S15	37414.3	37414.9	0.63165		37416.7	2.39294
234		1*S	H33N28F4S15	37560.5	37559.6	-0.87997		37560.5	0.02292
235		1*S	H34N29S15	37341.2	37342.2	1.01443		37341.2	0.01039
236		1*S	H34N29F1S15	37487.4	37487	-0.31538		37486.1	-1.21876
237		1*S	H34N29F2S15	37633.5	37632.5	-1.02926		37633.5	-0.02747
238		1*S	H34N29F3S15	37779.6	37778.7	-0.91842		37776.9	-2.74699
239		1*S	H34N29F4S15	37925.8	37923.6	-2.15355		37922.9	-2.89018
240		1*S	H35N30S15	37706.6	37705.2	-1.3352		37706.9	0.3198
241		1*S	H35N30F1S15	37852.7	37851	-1.68322		37852.4	-0.32987
242		1*S	H35N30F2S15	37998.8	37996.9	-1.89365		37998.3	-0.5451
243		1*S	H35N30F3S15	38145	38142.8	-2.21602		38145.5	0.46836
244		1*S	H36N31S15	38071.9	38069.8	-2.11623		38069.6	-2.26939
245		1*S	H36N31F1S15	38218	38216.3	-1.69112		38219	0.92088
246		1*S	H36N31F2S15	38364.2	38363.1	-1.06568		38362.5	-1.6786
247		2	H30N25S15	36062	36062.8	0.8081	38947000000	36061.5	-0.4919	17785000000
248		2	H30N25F1S15	36208.2	36208.8	0.5851		36210.6	2.4601
249		2	H30N25F2S15	36354.3	36352.2	-2.1204		36355	0.6921
250		2	H30N25F3S15	36500.5	36502.2	1.7366		36500.4	-0.0409
251		2	H31N26S15	36427.4	36426	-1.3793	19973000000	36425.7	-1.6193	6419000000
252		2	H31N26F1S15	36573.5	36575.3	1.8102		36569.7	-3.8148
253		2	H31N26F2S15	36719.6	36717.8	-1.8328		36719.7	0.0422
254		2	H32N27S15	36792.7	36792.3	-0.42265	29048000000	36790.7	-2.0267	14853000000
255		2	H32N27F1S15	36938.8	36941.8	2.9728		36934.4	-4.4647
256		2	H32N27F2S15	37085	37080.6	-4.3577		37085.7	0.7273
257		2	H32N27F3S15	37231.1	-	-		37233.4	2.3118
258		2	H33N28S15	37158	37154.7	-3.3841	13315000000	37157.1	-0.8941	3909600000
259		2	H33N28F1S15	37304.2	37300.9	-3.2396		37304.7	0.5104
260		2	H33N28F2S15	37450.3	37446.3	-4.0601		37446.7	-3.5801
261	41	1*F1	H31N26S16	36508.4	36508.8	0.32309	249832833024	36508.3	-0.14678	107343682560
262		1*F1	H31N26F1S16	36654.6	36655.5	0.91252		36654.8	0.17771
263		1*F1	H31N26F2S16	36800.7	36802.1	1.40746		36801.3	0.57569
264		1*F1	H31N26F3S16	36946.9	36950.2	3.3285		36949.3	2.46113
265		1*F1	H32N27S16	36873.8	36874.9	1.10576	225548713984	36874.1	0.33512	93193803776
266		1*F1	H32N27F1S16	37019.9	37022.7	2.77615		37019.5	-0.40681
267		1*F1	H32N27F2S16	37166.1	37166.5	0.38389		37165.1	-0.99124
268		1*F1	H32N27F3S16	37312.2	37314.2	2.03971		37312.9	0.65377
269		1*F1	H33N28S16	37239.1	37242	2.90048	119824089088	37241	1.85025	62698962944
270		1*F1	H33N28F1S16	37385.3	37388.9	3.64558		37387.1	1.80449
271		1*F1	H33N28F2S16	37531.4	37530.8	-0.56526		37531.6	0.17931
272		1*F1	H33N28F3S16	37677.5	37680.1	2.55423		37678.2	0.633
273		1*F1	H33N28F4S16	37823.7	37825.9	2.24828		37825.3	1.56464
274		1*F1	H34N29S16	37604.5	37607.4	2.90221	8980448256	37606.9	2.45016	9457272832
275		1*F1	H34N29F1S16	37750.6	37754.8	4.15454		37752	1.42768
276		1*F1	H34N29F2S16	37896.7	37898	1.2609		37897.8	1.01935
277		1*F1	H34N29F3S16	38042.9	38047	4.11988		38045.8	2.86956
278		1*F1	H34N29F4S16	38189	38190.9	1.84111		38189.7	0.62272
279		1*F1	H35N30S16	37969.8	37971.3	1.5471	7344723456	37969.8	0.02239	2675033088
280		1*F1	H35N30F1S16	38115.9	38117.5	1.53771		38114.8	-1.14284
281		1*F1	H35N30F2S16	38262.1	38262.6	0.5093		38262.7	0.61908
282		1*F1	H35N30F3S16	38408.2	38411.5	3.26934		38407.9	-0.36103
283		1*F1	H36N31S16	38335.1	38339.2	4.03338	3458353408	38332.7	-2.46305	1799806592
284		1*S	H31N26S16	36536.5	36533.9	-2.53088		36533.8	-2.63114
285		1*S	H31N26F1S16	36682.6	36679.5	-3.06733		36681.7	-0.88034
286		1*S	H31N26F2S16	36829.8	36828.7	-1.0281		36828.2	-1.61105
287		1*S	H32N27S16	36901.8	36900.4	-1.42269		36900.2	-1.62579
288		1*S	H32N27F1S16	37047.9	37046.8	-1.17803		37047.8	-0.1852
289		1*S	H32N27F2S16	37194.1	37194.5	0.37365		37191.2	-2.9069
290		1*S	H33N28S16	37267.1	37267	-0.15364		37264.4	-2.73089
291		1*S	H33N28F1S16	37413.3	37411.2	-2.07751		37410.5	-2.76828
292		1*S	H33N28F2S16	37559.4	37559.1	-0.3632		37557.7	-1.6843
293		1*S	H34N29S16	37632.5	37631	-1.51641		37630	-2.4957
294		1*S	H35N30S16	37997.8	37995.4	-2.36535		37997.5	-0.27316
295		1*S	H35N30F1S16	38144	38140.9	-3.0461		38144.7	0.7589
296		1*S	H36N31S16	38363.2	38363.3	0.10056		38362	-1.15707
297		2	H31N26S16	36718.6	36718.4	-0.1972	36663000000	36718.3	-0.3472	14818000000
298		2	H31N26F1S16	36864.8	36866.9	2.1148		36867.2	2.4198
299		2	H31N26F2S16	37010.9	37007.2	-3.69909		37013.1	2.2218
300		2	H31N26F3S16	37157	37157.1	0.04757		37160.9	3.8938
301		2	H32N27S16	37084	37082.9	-1.0646	24645000000	37082.5	-1.4746	8818600000
302		2	H32N27F1S16	37230.1	37232.8	2.65669		37233.5	3.4024
303		2	H32N27F3S16	37522.4	37525.9	3.5539		37525.3	2.9364
304		2	H33N28S16	37449.3	37448.8	-0.532	18563000000	37450.9	1.6455	6852000000
305		2	H33N28F1S16	37595.4	37597.2	1.7525		37595.4	-0.06
306		2	H33N28F2S16	37741.6	-	-		37741.6	-0.013
307		2	H33N28F3S16	37887.7	37883.6	-4.131		37887.8	0.0915
308		2	H34N29S16	37814.6	37815.6	0.9956	5968600000	37812.8	-1.8169	2691400000
309		2	H34N29F1S16	37960.8	37961.9	1.1026		-	-
310	47	1*F1	H32N27S17	37165	37165.9	0.82568	122354663424	37164.7	-0.34694	17713102848
311		1*F1	H32N27F1S17	37311.2	37312.2	0.9939		37311	-0.13748
312		1*F1	H32N27F2S17	37457.3	37456.2	-1.16287		37458.3	1.01968
313		1*F1	H32N27F3S17	37603.5	37606.7	3.25339		37605.9	2.44539
314		1*F1	H33N28S17	37530.4	37531.6	1.27241	73255886848	37530.8	0.46862	19649515520
315		1*F1	H33N28F1S17	37676.5	37680.2	3.66323		37677.4	0.84678
316		1*F1	H33N28F2S17	37822.7	37823.3	0.58853		37822.1	-0.60489
317		1*F1	H33N28F3S17	37968.8	37969.9	1.12568		37970.5	1.66757
318		1*F1	H33N28F4S17	38114.9	38117.4	2.48042		38113.5	-1.40351
319		1*F1	H34N29S17	37895.7	37899	3.32935	29855879168	37897.9	2.18083	8345638400
320		1*F1	H34N29F1S17	38041.9	38044.4	2.5682		38043.5	1.64867
321		1*F1	H34N29F2S17	38188	38189.2	1.21497		38187.9	-0.07226
322		1*F1	H35N30S17	38261.1	38262.7	1.69717	34122582016	38261.5	0.4947	7795980800
323		1*F1	H35N30F1S17	38407.2	38409.9	2.73113		38408.6	1.36952
324		1*F1	H35N30F2S17	38553.3	38554	0.66764		38554.8	1.43838
325		1*F1	H36N31S17	38626.4	38629.2	2.78414	12023651328	38628.4	2.022	7999845376
326		1*F1	H36N31F1S17	38772.5	38775.6	3.06828		38774.2	1.71848
327		1*F1	H36N31F2S17	38918.7	38919.9	1.25127		38919.8	1.10194
328		1*F1	H37N32S17	38991.7	38993.5	1.75142	7937441280	38992.2	0.49361	3557535488
329		1*F1	H38N33S17	39357.1	39356.5	-0.55537	9897468928	-	-
330		1*F1	H38N33F1S17	39503.2	39502.9	-0.27089		-	-
331		1*S	H32N27S17	37193.1	37193.7	0.59946		37192.8	-0.2888
332		1*S	H33N28S17	37558.4	37559.5	1.07203		37556.9	-1.4947
333		1*S	H33N28F1S17	37704.5	37701.2	-3.36658		37701.5	-3.02988
334		1*S	H33N28F2S17	37850.7	37850.6	-0.09291		37849.3	-1.37216
335		1*S	H34N29S17	37923.7	37922.6	-1.1647		37920.7	-3.07902
336		1*S	H34N29F1S17	38069.9	38071.1	1.21715		38072.8	2.90365
337		1*S	H34N29F2S17	38216	38214.2	-1.85495		38213.4	-2.62787
338		1*S	H35N30S17	38289.1	38287.7	-1.39057		38287	-2.02231
339		1*S	H35N30F1S17	38435.2	38434.4	-0.839		38432.2	-3.02564
340		1*S	H35N30F2S17	38581.4	38581	-0.317		-	-
341		1*S	H36N31S17	38654.4	38655.3	0.93266		38652.6	-1.82725
342		1*S	H36N31F1S17	38800.6	38802.7	2.17608		38801.8	1.29073
343		1*S	H36N31F2S17	38946.7	38946.9	0.25315		38946.5	-0.16054
344		1*S	H36N31F3S17	39019.7	39018.6	-1.1673		39021	1.28112
345		1*S	H37N32S17	39092.8	39091	-1.88604		39090.1	-2.75765
346		2	H32N27S17	37375.2	37375	-0.2125	48193000000	37374.7	-0.47112	15388000000
347		2	H32N27F1S17	37521.4	-	-		37518.4	-2.90867
348		2	H32N27F2S17	37667.5	-	-		37663.2	-4.2485
349		2	H32N27F3S17	37813.6	37810	-3.6415		37815.2	1.57545
350		2	H33N28S17	37740.5	37739.2	-1.3099	29085000000	37738.8	-1.71577	7900700000
351		2	H33N28F1S17	37886.7	37883.6	-3.09615		37885	-1.6929
352		2	H33N28F2S17	38032.8	38031.2	-1.5859		38030.4	-2.4159
353		2	H33N28F3S17	38179	38176.6	-2.4164		-	-
354		2	H34N29S17	38105.9	38103.9	-1.98105	22931000000	38107.6	1.665	3991000000
355		2	H34N29F1S17	38252	38254.7	2.6572		-	-
356		2	H34N29F2S17	38398.2	-	-		-	-
357		2	H35N30S17	38471.2	38470.9	-0.32734	21678000000	38468.8	-2.47325	5417400000
358		2	H35N30F1S17	38617.4	38617.2	-0.1802		-	-
359	50.7	1*F1	H33N28S18	37821.6	37821.3	-0.32759	219798372352	37821.7	0.09931	189714939904
360		1*F1	H33N28F1S18	37967.8	37967.6	-0.21062	120185864192	37967.5	-0.26568	109898711040
361		1*F1	H33N28F2S18	38113.9	38113.9	0.01718	71651680256	38112.5	-1.40026	74457636864
362		1*F1	H33N28F3S18	38260.1	38259.6	-0.49264	71686496256	38260.8	0.73182	71211950080
363		1*F1	H33N28F4S18	38406.2	38405.9	-0.29887	41197395968	38406.2	-0.00209	42576072704
364		1*F1	H34N29S18	38187	38186.1	-0.83219	82610085888	38188.3	1.36132	81424072704
365		1*F1	H34N29F1S18	38333.1	38333.7	0.59232	49761181696	38333	-0.07674	55625601024
366		1*F1	H34N29F2S18	38479.3	38478.9	-0.37942	47600623616	38479.4	0.15322	45026160640
367		1*F1	H34N29F3S18	38625.4	38625.7	0.28944	31162589184	38626.9	1.45535	30522732544
368		1*F1	H35N30S18	38552.3	38552.4	0.12109	117698699264	38552.3	-0.02243	116990435328
369		1*F1	H35N30F1S18	38698.5	38700.7	2.25039	62251008000	38699.9	1.47432	56482988032
370		1*F1	H35N30F2S18	38844.6	38844.8	0.17678	51069796352	38846.2	1.6425	48468045824
371		1*F1	H35N30F3S18	38990.7	38990.6	-0.12896	33425272832	38990.2	-0.56533	36272238592
372		1*F1	H36N31S18	38917.6	38918.2	0.5493	69205024768	38918.9	1.26348	77552279552
373		1*F1	H36N31F1S18	39063.8	39065.1	1.27836	33896214528	39064.5	0.75061	34990473216
374		1*F1	H36N31F2S18	39209.9	39209.6	-0.33188	25697372160	39209.8	-0.11333	25012836352
375		1*F1	H36N31F3S18	39356.1	39356.2	0.14972	18162092032	39355.8	-0.24091	28708825088
376		1*F1	H37N32S18	39283	39282.7	-0.27716	55068016640	39282.8	-0.13901	43129397248
377		1*F1	H37N32F1S18	39429.1	39431.7	2.52685	27275436032	39430.7	1.53228	22218004480
378		1*F1	H37N32F2S18	39575.3	39575	-0.29307	16851330048	39574.3	-0.99406	11708228608
379		1*F1	H37N32F3S18	39721.4	39722.7	1.29745	13970285568	39722.1	0.66387	13557482496
380		1*F1	H38N33S18	39648.3	39649	0.68722	31179493376	39648.2	-0.13288	34012604416
381		1*F1	H38N33F1S18	39794.5	39795.4	0.96014	14482785280	39796.9	2.43614	14314353664
382		1*F1	H38N33FS18				9261513728			15697363968
383		1*F1	H39N34S18	40013.7	40013.4	-0.22095	13663518720	40013.8	0.09509	17887272960
384		1*S	H33N28S18	37849.7	37850.5	0.86194		37847.6	-2.0147
385		1*S	H33N28F2S18	38141.9	38143.8	1.8099		38137.8	-4.17663
386		1*S	H34N29S18	38215	38217	2.01697		38215.9	0.91895
387		1*S	H34N29F1S18	38361.1	38362.7	1.55563		38358.2	-2.94951
388		1*S	H35N30S18	38580.3	38579.7	-0.6414		38577.2	-3.15176
389		1*S	H35N30F1S18	38726.5	38727.3	0.87185		38726.3	-0.15806
390		1*S	H35N30F2S18	38872.6	38875	2.3851		38874.7	2.07511
391		1*S	H35N30F3S18	39018.8	39017.7	-1.08915		39016.3	-2.44243
392		1*S	H36N31S18	38945.7	38945.9	0.21885		38941.7	-3.95514
393		1*S	H36N31F1S18	39091.8	39093	1.15945		39095.3	3.5157
394		1*S	H37N32S18	39311	39309.9	-1.0662		-	-
395		1*S	H37N32F1S18	39457.1	-	-		39458.1	0.9783
396		1*S	H37N32F2S18	39603.3	39604.4	1.15628		39606	2.69695
397		1*S	H38N33S18	39676.3	39676	-0.36052		-	-
398		1*S	H38N33F1S18	39822.5	39819.1	-3.34765		-	-
399		1*S	H38N33F2S18	39968.6	39966.4	-2.18293		39966	-2.63389
400		2	H33N28S18	38031.8	38031.1	-0.70671	69737000000	38031.7	-0.05862	56500000000
401		2	H33N28F1S18	38178	38176.6	-1.3883	8790800000	38175.2	-2.77442	13972000000
402		2	H33N28F2S18	38324.1	38321.9	-2.2188	3719800000	38321.8	-2.3438	6551900000
403		2	H33N28F3S18	38470.2	38471.5	1.23526	2784300000	38473.1	2.8925	7994000000
404		2	H33N28F4S18	38616.4	38614.8	-1.53605	1871400000	38611.8	-4.53089	1780500000
405		2	H34N29S18	38397.1	38396.9	-0.2702	36450000000	38394.3	-2.86944	31438000000
406		2	H34N29F1S18	38543.3	-	-	11084000000	38540.3	-2.9757	14625000000
407		2	H34N29F2S18	38689.4	-	-	5585700000	38686.6	-2.8687	7461800000
408		2	H34N29F3S18	38835.6	38832.8	-2.7617	4449600000	38835.5	-0.12122	6295800000
409		2	H35N30S18	38762.5	38762.5	-0.00383	24943000000	38760.5	-1.94378	21333000000
410		2	H35N30F1S18				4567500000			9141600000
411		2	H35N30F2S18				2053500000			2910900000
412		2	H35N30F3S18				1940800000			3131300000
413		2	H36N31S18	39127.8	39127.2	-0.61614	12457000000	39129.7	1.84887	14621000000
414		2	H36N31F1S18	39274	-	-	4368100000	39275.3	1.362	4855300000
415		2	H36N31F2S18				1189200000			2224400000

## Sheet: S3 - Glycoforms cohort
Table S3. Assigned intact AGP glycoforms during and after pregnancy of four different women.
The assignments were based on the calculated average mass of the amino acid backbone and the mass of different glycan compositions from the glycopeptide and sialidase-treated AGP analysis.
				3 months postpartum												Pregnant
No.		Glycoform	Theo. Mass (Da)	woman #1			woman #2			woman #3			woman #4			woman #1			woman #2			woman #3			woman #4
				Mass (Da)	Diff.	Peak area	Mass (Da)	Diff.	Peak area	Mass (Da)	Diff.	Peak area	Mass (Da)	Diff.	Peak area	Mass (Da)	Diff.	Peak area	Mass (Da)	Diff.	Peak area	Mass (Da)	Diff.	Peak area	Mass (Da)	Diff.	Peak area
1	1*F1	H29N24S12	34613.3	34608.4	-4.8779	856000000	34609.4	-3.8779	1560000000	34616.2	2.93952	2420000000	34610.9	-2.3154	1840000000										n.d.	-
2	1*F1	H29N24S13	34904.3	34907	2.69905	5460000000	34906.9	2.66141	6990000000	34906.5	2.21533	12500000000	34903.4	-0.90282	4360000000	n.d.	-								34904.9	0.61133	1744553344
3	1*F1	H30N25S13	35269.3	35270.3	1.0596	3450000000	35270.2	0.96848	1610000000	35265.4	-3.89084	5960000000	35267	-2.2551	3260000000	n.d.	-								35272.3	3.06403	2569962240
4	2	H30N25S13	35479.8	35477.5	-2.25556	1470000000	35478.7	-1.0652	2830000000	35478.1	-1.67401	3920000000	35483.1	3.28745	2250000000										35482.8	3.04946	n.q.
5	1*F1	H29N24S14	35195.3	35194.7	-0.52106	10867380224	35195.4	0.17539	13024728064	35193.4	-1.85308	43807637504	35190.3	-4.90829	17800000000	35191.3	-3.97737	1289217920							35199.4	4.15707	1543770368
6	1*F1	H29N24F1S14	35341.4	35342.2	0.7916	2845132800	35336.6	-4.74797	3402530560	35340.9	-0.51356	9788358656	35339.9	-1.52191	2150000000	35337.5	-3.8959	556299264							35342.3	0.91957	705941568
7	1*F1	H29N24F2S14	35487.5	35484.4	-3.1639	1078881408	35486.2	-1.33797	1972545152	35489.7	2.1486	7961910784	35482.3	-5.21797	1720000000	n.d.	-								35486.5	-1.01303	n.q.
8	1*F1	H29N24F3S14	35633.5	35631.2	-2.2889	n.q.	35636.9	3.3361	900442752	35636	2.47832	7221196288	35632.8	-0.7264	3730000000	n.d.	-								35632.3	-1.25042	n.q.
9	1*F1	H30N25S14	35560.6	35563.2	2.64066	16317289472	35559.1	-1.52922	7735596032	35560.3	-0.28117	28700000000	35556.8	-3.83598	9518224384	35559	-1.54034	2254541568							35565.2	4.60078	1181217408
10	1*F1	H30N25F1S14	35706.7	35707.8	1.0792	2229983232	35711.5	4.73041	3352328704	35712.1	5.32029	2088019072	35710.9	4.2042	2724857856	n.d.	-								35703.8	-2.96202	n.q.
11	1*F1	H30N25F2S14	35852.9	35851.5	-1.42265	1824601472	35854	1.13482	2774561792	35852.9	0.02507	1870895616	35852	-0.85093	2136020480	n.d.	-								35856.9	3.9868	n.q.
12	1*F1	H30N25F3S14	35999	35994.9	-4.07429	1415346560	35997.7	-1.34193	2244360960	35997.2	-1.86198	1310887424	35997.2	-1.8418	948074944	n.d.	-								36003.8	4.749	n.q.
13	1*F1	H30N25F4S14	36145	n.d.	-		36144.1	-0.9568	786672960	36148.8	3.7307	259892080	36141.1	-3.89622	555427776	n.d.	-								36147.2	2.13605	n.q.
14	1*F1	H31N26S14	35925.9	35928.2	2.3186	4217138944	35927.9	1.94545	5070000000	35926.5	0.62014	16267623424	35930.6	4.64992	4995305472	n.d.	-								35929.6	3.71284	n.q.
15	1*F1	H31N26F1S14	36072.1	36074.1	1.98191	1698709504	36072.8	0.71152	3123022336	36071.9	-0.1957	2334940672	36076.4	4.36808	787713024	n.d.	-								36069.2	-2.87995	n.q.
16	1*F1	H31N26F2S14	36218.2	36216.5	-1.69473	520745664	36216.6	-1.58588	2724370432	36217	-1.25252	2081137152	36217.5	-0.71124	663459392	n.d.	-								36215.5	-2.66397	n.q.
17	1*F1	H31N26F3S14	36364.4	36367.5	3.10496	562424896	36366.9	2.49888	1455720064	36361.8	-2.52572	793493504	36368.8	4.3933	75021528	n.d.	-								36367.7	3.35954	n.q.
18	1*F1	H31N26F4S14	36510.4	36511.3	0.96233	173335600	36505.4	-4.91821	n.q.	36507.8	-2.564	99389128	36514.1	3.7058	87863304	n.d.	-								36512	1.60946	n.q.
19	1*F1	H32N27S14	36291.3	36291.4	0.10423	2746417408	36289.9	-1.3381	3635273728	36289.6	-1.62088	13957921792	36292.7	1.4367	4570119680	n.d.	-								36291.4	0.1282	n.q.
20	1*F1	H32N27F1S14	36437.4	36434.2	-3.18046	786874112	36441.5	4.09904	963106432	36438.9	1.44921	1596920576	36439.1	1.6544	2854427904	n.d.	-								n.d.	-
21	1*F1	H32N27F2S14	36583.6	36584.2	0.60279	622906496	36580.3	-3.21261	906615296	36584.2	0.60916	218400528	36582.9	-0.63138	1417093504	n.d.	-								n.d.	-
22	1*F1	H32N27F3S14	36729.7	36728.1	-1.57705	140002224	36732.2	2.49621	150537216	36733.2	3.47499	233903312	36728.8	-0.91143	224684320	n.d.	-								n.d.	-
23	1*F1	H32N27F4S14	36875.8	36874.8	-1.02004	83920568	36881.5	5.67528	26569226	36875.5	-0.37971	19323604	36878.2	2.38486	7425021	n.d.	-								n.d.	-
24	1*F1	H33N28S14	36656.6	36658.4	1.80923	1876630912	36656	-0.64137	3012154368	36652.2	-4.44401	12988954624	36658.1	1.5467	n.q.	n.d.	-								36659.6	3.02958	n.q.
25	1*F1	H34N29S14	37021.9	n.d.	-		37023.6	1.61347	3755352320	37025.9	3.91859	3671383296	37018.8	-3.13866	n.q.	n.d.	-								37024.9	2.98079	n.q.
26	1*F1	H35N30S14	37387.3	n.d.	-		n.d.	-		n.d.	-		37391.9	4.58917	n.q.	n.d.	-								37388.4	1.09561	n.q.
27	2	H30N25S14	35770.8	35770.3	-0.4515	5980000000	35769.9	-0.89103	12300000000	35770.5	-0.22153	11600000000	35771.9	1.111	2000000000	n.d.	-								35772.9	2.09469	n.q.
28	2	H31N26S14	36136.1	36132.8	-3.2889	3530000000	36134.2	-1.90361	7430000000	36136	-0.13156	5890000000	36141.1	5.02168	900000000	n.d.	-								36131.9	-4.2264	n.q.
29	2	H32N27S14	36501.4	36505	3.57183	n.q.	36506.7	5.29287	n.q.	36507.8	6.3539	n.q.	36504.3	2.90049	n.q.	n.d.	-								36507.9	6.43953	n.q.
30	2	H33N28S14	36866.8	n.d.	-		36867.2	0.42103	n.q.	n.d.	-		36862.5	-4.2762	n.q.	n.d.	-								n.d.	-
31	1*F1	H30N25S15	35851.8	35852.5	0.69161	57400000000	35851.4	-0.44148	23100000000	35852.4	0.59048	85900000000	35852.7	0.84721	75800000000	35851.2	-0.62695	1009957056	35853.2	1.38509	2480000000	35853.2	1.38509	1225433216	35850	-1.83009	7805471232
32	1*F1	H30N25F1S15	35998	35999	1.03577		36001.6	3.60792		35999.4	1.39933		35998.3	0.29422		n.d.	-		36001.6	3.5713		35996.9	-1.1162		35996.5	-1.53246
33	1*F1	H30N25F2S15	36144.1	36143.1	-1.06813		36143.1	-1.0092	-	36149.2	5.11575		36140.3	-3.86591		n.d.	-		36141	-3.15884		36144.6	0.45718		36142.2	-1.9467
34	1*F1	H30N25F3S15	36290.3	36291.3	0.99591		36286	-4.27319		36292.1	1.83215		36288.4	-1.90179		n.d.	-		n.d.	-		n.d.	-		36286.2	-4.03559
35	1*F1	H31N26S15	36217.2	36216.9	-0.25366	24200000000	36215.4	-1.76568	25900000000	36217.6	0.39574	53800000000	36216.7	-0.45581	36000000000	36217.2	0.0019	4933272064	36217.4	0.2311	2822471936	36216.8	-0.40379	5898151424	36216	-1.14088	12710500352
36	1*F1	H31N26F1S15	36363.3	36363.9	0.58451		36365.3	1.9839	-	36365.8	2.45789		36364.6	1.31735		n.d.	-		36367.2	3.8589		36362.3	-1.00346		36358	-5.2962
37	1*F1	H31N26F2S15	36509.5	36509.5	0.00182		36506.9	-2.53944		36508.1	-1.33727		36507	-2.50916		n.d.	-		36507.4	-2.03551		36508.5	-1.00418		36507.2	-2.26036
38	1*F1	H31N26F3S15	36655.6	36658.2	2.59081		36658.5	2.92506		36654.6	-0.98845		36659.6	3.94763		n.d.	-		36657.9	2.27654		36655.9	0.3229		36654.3	-1.34272
39	1*F1	H32N27S15	36582.5	36584.6	2.11212	16700000000	36584.7	2.16544	23900000000	36584.9	2.3798	42500000000	36584.3	1.80993	25700000000	36582.2	-0.33588	5952566784	36584.5	2.02539	3020507136	36583.8	1.23445	14838149120	36581	-1.49721	23823366144
40	1*F1	H32N27F1S15	36728.7	36730	1.37868		36727.4	-1.24445		36733.4	4.73373		36735	6.30941		n.d.	-		36726.6	-2.1035		36729.2	0.5215		36725.6	-3.01842
41	1*F1	H32N27F2S15	36874.8	36874	-0.79148		36878.2	3.34979		36871.8	-2.96439		36874.8	-0.0255		n.d.	-		36876	1.1966		36876	1.1966		36871.9	-2.89149
42	1*F1	H32N27F3S15	37021	37023.5	2.55245		37026.6	5.68527		37029.6	8.66142		37025.3	4.34537		n.d.	-		37021.3	0.3788		37021.3	0.3788		37023	2.0624
43	1*F1	H33N28S15	36947.9	36948.8	0.89496	10722724864	36951	3.09454	6970773504	36950.4	2.50756	20667799552	36955	7.16521	8145424384	36949.9	2.02066	10001827840	36950.8	2.91906	6698834432	36947.2	-0.68342	17677078528	36950.5	2.636	11960948736
44	1*F1	H33N28F2S15	37240.1	37238.5	-1.67367		37239	-1.15762		37238.5	-1.61636		37240.3	0.15306		n.d.	-		37237.9	-2.25449		37237.6	-2.54599		37237.2	-2.9861
45	1*F1	H33N28F3S15	37386.3	37390.6	4.3356		37386.6	0.31889		37390.9	4.60194		37390.5	4.24973		n.d.	-		n.d.	-		37386.5	0.17177		37382.1	-4.15498
46	1*F1	H33N28F4S15	37532.4	37529.7	-2.7449		37534.6	2.1562		37534	1.5478		37530.1	-2.2865		n.d.	-		n.d.	-		n.d.	-		n.d.	-
47	1*F1	H34N29S15	37313.2	37313.6	0.36153	n.q.	37317.8	4.60284	n.q.	37317	3.8338	11411215360	37316	2.79311	2115186560	37318.8	5.5522	10679624704	37315	1.80005	7215151104	37312.5	-0.6978	11985149952	37313.2	-0.01642	28042563584
48	1*F1	H34N29F1S15	37459.3	37462.5	3.1592		37456.7	-2.60144		37464.1	4.7217	-	37461.9	2.60663		n.d.	-		n.d.	-		n.d.	-		37458.4	-0.9033
49	1*F1	H34N29F2S15	37605.5	37604.7	-0.7963		37610.6	5.08564		37605.5	0.05296		37605.1	-0.39894		n.d.	-		n.d.	-		n.d.	-		37601.8	-3.72627
50	1*F1	H34N29F3S15	37751.6	n.d.	-		37751.7	0.0394		37754.2	2.56743		37753.6	1.95709		n.d.	-		n.d.	-		n.d.	-		37751.4	-0.2517
51	1*F1	H35N30S15	37678.5	37677.3	-1.24162	n.q.	37679.3	0.78356	n.q.	37681.6	3.03267	n.q.	37679	0.50742	n.q.	37681.2	2.7148	6509538304	37679.3	0.71584	6955519488	37684	5.43392	7895408128	37680.6	2.06568	24318380032
52	1*F1	H36N31S15	38043.9	n.d.	-		38044.5	0.64452	n.q.	38049.4	5.50293	n.q.	38050.6	6.71714	n.q.	n.d.	-		38044.1	0.25948	n.q.	n.d.	-		38045.4	1.54965	n.q.
53	2	H30N25S15	36062	36066.5	4.50096	22400000000	36059.9	-2.14591	16200000000	36063.6	1.53845	24600000000	36062.3	0.28479	12800000000	36060.9	-1.0844	4170924800	36063.5	1.47554	1524663168	36062.5	0.4781	1955581184	36057.2	-4.83313	3601133568
54	2	H31N26S15	36427.4	36424.9	-2.45523	7320000000	36428.8	1.42299	15000000000	36426.2	-1.15363	13700000000	36431.2	3.81542	7900000000	36426.6	-0.7968	1907159040	36429.4	2.03683	1377678208	36430.9	3.51048	1772950912	36429.2	1.87632	3036130560
55	2	H32N27S15	36792.7	36785.7	-7.00329	5330000000	36794.9	2.22387	12600000000	36791.3	-1.38418	13300000000	36791	-1.67838	6740000000	36793.8	1.0533	2504904704	36792.9	0.16503	2335223808	36791.6	-1.13567	3057803776	36790.3	-2.39271	3369888768
56	2	H33N28S15	37158	n.d.	-		37156.8	-1.19401		37156.9	-1.10965	n.q.	n.d.	-		37155	-3.03635	1318396160	37156.9	-1.09725	1391675648	37156.5	-1.58368	2534547712	37159	0.94761	272675456
57	2	H34N29S15	37523.4	n.d.	-		n.d.	-		n.d.	-		n.d.	-		n.d.	-		37524.8	1.42687	2387698176	n.d.	-	n.q.	37525.2	1.81268	767737856
58	1*F1	H31N26S16	36508.4	36511.1	2.66736	85700000000	36508.3	-0.11796	54100000000	36509.1	0.70011	195000000000	36508.3	-0.14286	122000000000	36507.9	-0.50412	666867136	36508.7	0.24515	2708488192	36508.7	0.24515	9270336512	36507.1	-1.30961	14656080896
59	1*F1	H31N26F1S16	36654.6	36654.3	-0.29064		36652.9	-1.68383		36656.3	1.66595		36655	0.44696		36656.2	1.6635		36657	2.4132		36657	2.4132		36654.7	0.101
60	1*F1	H31N26F2S16	36800.7	36800	-0.7295		36805.9	5.208		36801.1	0.40113		36798.4	-2.292	-	n.d.	-		36793.3	-7.42453		n.d.	-		36795.3	-5.417
61	1*F1	H31N26F3S16	36946.9	36950.1	3.26766		36951.8	4.94984		36951.6	4.73237		36950	3.1552		n.d.	-		36951	4.13034		n.d.	-		36950	3.1275
62	1*F1	H32N27S16	36873.8	36873.8	0.00719	89600000000	36875.7	1.89429	74700000000	36874.7	0.92199	151000000000	36874.7	0.9541	124000000000	36872.9	-0.84041	8914406400	36874.6	0.79618	12077950976	36874.3	0.48884	15737592832	36873.8	-0.02066	16448186368
63	1*F1	H32N27F1S16	37019.9	37022.1	2.20578		37021.5	1.57575		37026.5	6.62164		37023.8	3.89472		n.d.	-		37019.1	-0.81593		37020.3	0.3886		37022.1	2.22217
64	1*F1	H32N27F2S16	37166.1	37168.5	2.4005		37168.1	2.07996		37166.6	0.51552		37166.2	0.18056		n.d.	-		37164.6	-1.48898		37164.6	-1.48898		37163.9	-2.15839
65	1*F1	H32N27F3S16	37312.2	37313.2	0.98041		37317.9	5.67907		37316	3.7524		37316.9	4.70481		n.d.	-		37314.1	1.8526		n.d.	-		37314.1	1.85136
66	1*F1	H33N28S16	37239.1	37239.6	0.47122	60100000000	37240	0.93169	55000000000	37238.8	-0.30822	96600000000	37240.5	1.42364	75300000000	37239.2	0.10224	14777637888	37240.8	1.67811	21775912960	37238.8	-0.32676	31499190272	37237.6	-1.50042	46420340736
67	1*F1	H33N28F1S16	37385.3	37388	2.70682		37387.9	2.64763		37392.8	7.56934		37388.9	3.68675		37384.4	-0.8863		37383.9	-1.40077		37389.1	3.8012		37390.7	5.4355
68	1*F1	H33N28F2S16	37531.4	37529.5	-1.90847		37531.5	0.12001		37527.4	-4.02778		37528.8	-2.60263		37529.7	-1.74863		37529.7	-1.74611		37529.7	-1.68549		37527.5	-3.91659
69	1*F1	H33N28F3S16	37677.5	37679.1	1.57367		37678.8	1.25778		37676.3	-1.21636		37679.8	2.22865		37676.6	-0.9848		n.d.	-		37678.4	0.8469		37679.2	1.67925
70	1*F1	H33N28F4S16	37823.7	n.d.	-		37827.3	3.64469		n.d.	-		37826.1	2.3686		n.d.	-		n.d.	-		n.d.	-		n.d.	-
71	1*F1	H34N29S16	37604.5	37604.3	-0.17084	13500000000	37609.2	4.70188	13300000000	37611.1	6.67858	13100000000	37606.4	1.94672	18500000000	37603.5	-0.90916	5117494272	37606.6	2.19096	8160901120	37603.6	-0.8932	11489611776	37606.3	1.86407	14666681344
72	1*F1	H34N29F1S16	37750.6	37754.7	4.0888		37756.4	5.78629		37754.7	4.0888		37754	3.40819		n.d.	-		n.d.	-		37750.5	-0.11255		37753.1	2.5263
73	1*F1	H34N29F2S16	37896.7	37894	-2.71335		37892.3	-4.39922		37899.9	3.20165		37896.7	0.00439		n.d.	-		n.d.	-		37895.4	-1.30185		37891.8	-4.95511
74	1*F1	H34N29F3S16	38042.9	38045.2	2.3278		38046.4	3.50828		38041.7	-1.1798		38041.1	-1.74157		n.d.	-		n.d.	-		38041	-1.8956		38043.3	0.45396
75	1*F1	H34N29F4S16	38189	n.d.	-		-	-	-	n.d.	-		38181.4	-7.62566		n.d.	-		n.d.	-		n.d.	-		38192.9	3.84005
76	1*F1	H35N30S16	37969.8	37971	1.21757	4310000000	37970.8	1.01041	2850000000	37971.3	1.54276	1260000000	37969.6	-0.19509	3910000000	37971.9	2.0819	2374348544	37969.6	-0.17694	3600123648	37970.5	0.67916	4499430912	37965.1	-4.74104	4529234944
77	1*F2	H35N30F1S16	38115.9	38115.6	-0.3111		38113.8	-2.1861		38111.9	-4.0611		38117.2	1.2514		n.d.	-		n.d.	-		n.d.	-		38112.8	-3.1236
78	1*F1	H35N30F2S16	38262.1	38264.1	2.03737		38258.6	-3.50001		38261.3	-0.80156		38261.1	-1.02818		n.d.	-		n.d.	-		n.d.	-		38259.4	-2.66871
79	1*F1	H35N30F3S16	38408.2	38408.8	0.53478		38407.7	-0.54676		38413.1	4.84259		38409.7	1.4308		n.d.	-		n.d.	-		n.d.	-		38405	-3.25472
80	1*F1	H36N31S16	38335.1	38337.5	2.32077	n.q.	38332.3	-2.81453	n.q.	38336.5	1.40212	n.q.	38337.7	2.6128	n.q.	n.d.	-		38339.1	3.97785	n.q.	38339.3	4.14794	3476701952	38336.8	1.67945	785532928
81	1*F1	H36N31F1S16	38481.3	38482.8	1.539		38478.2	-3.06759		38482.5	1.19279		38476.2	-5.06101		n.d.	-		n.d.	-		n.d.	-		38483.5	2.20688
82	2	H31N26S16	36718.6	36718	-0.5692	14600000000	36719.7	1.07156	13100000000	36716.9	-1.72949	26500000000	36716.1	-2.50648	14000000000	n.d.	-		36721.2	2.61102	4469116416	n.d.	-		36715.8	-2.85791	10076227584
83	2	H32N27S16	37084	37082.8	-1.1421	5970000000	37078.5	-5.49998	11800000000	37081.8	-2.20032	13900000000	37079.7	-4.2442	9110000000	37081.6	-2.38951	4013874176	37084.3	0.30195	7211091968	37084.3	0.30195	7105496064	n.d.	-	-
84	2	H33N28S16	37449.3	37445.6	-3.73027	6990000000	37447	-2.30335	10800000000	37455.4	6.08083	5480000000	37442.8	-6.50673	5650000000	37446	-3.24788	8032011776	37447.5	-1.80658	6528530432	37447.9	-1.40859	9064022016	37446.7	-2.60027	10728548352
85	2	H34N29S16	37814.6	37812.5	-2.1294	985000000	37814.9	0.28935	5670000000	37818.4	3.8081	6190000000	37817.2	2.5581	2970000000	37812.6	-2.04618	4948751360	37810.9	-3.6919	n.q.	37814.9	0.28336	5974137856	37814.1	-0.5669	n.q.
86	2	H34N29F1S16	37960.8	37954.7	-6.0849		37959	-1.76793		n.d.	-		n.d.	-		n.d.	-		n.d.	-		n.d.	-		n.d.	-
87	2	H35N30S16	38180	38184.5	4.52186	1140000000	38181.8	1.82337	1260000000	38184.1	4.0957	677000000	38185.9	5.9707	709000000	38178.1	-1.8418	n.q.	n.d.	-		38181.5	1.5037	3716902656	n.d.	-
88	2	H36N31S16	38545.3	n.d.	-		n.d.	-		n.d.	-		n.d.	-		38545.3	0.0083	n.q.	n.d.	-		38542.2	-3.1167	n.q.	n.d.	-
89	1*F1	H32N27S17	37165	37165.3	0.25954	46500000000	37163.3	-1.7356	24600000000	37166.1	1.07373	53000000000	37165.7	0.63732	39500000000	37164.2	-0.79493	3730466048	37165.2	0.1877	3873085952	37165.2	0.1877	6988953088	37163.6	-1.4607	21301563392
90	1*F1	H32N27F1S17	37311.2	37315.3	4.12766		37309.7	-1.51191		37313.4	2.22006		37315.5	4.35215		37314.5	3.31158		37317.5	6.33496		37310.9	-0.2443		37314.1	2.92324
91	1*F1	H32N27F2S17	37457.3	37454.7	-2.6373		37461.7	4.33412		37453.7	-3.6248		37448.9	-8.40414		n.d.	-		37457.8	0.4877		n.d.	-		37460.3	2.9877
92	1*F1	H32N27F3S17	37603.5	37607.5	4.05699		37608.4	4.93048		37603.8	0.35303		37608.4	4.95395		n.d.	-		37603.9	0.40952		n.d.	-		37605.1	1.59618
93	1*F1	H33N28S17	37530.4	37531.3	0.9563	26200000000	37528.6	-1.75974	22500000000	37530.4	-0.00753	18800000000	37532.3	1.94476	34900000000	37529.5	-0.84553	6588850688	37531.7	1.35274	13846554624	37531.2	0.81812	24556965888	37530.5	0.12702	46754955264
94	1*F1	H33N28F1S17	37676.5	37679.4	2.92954		37678.9	2.35002		37682.5	5.93785		37678.7	2.17418		37676.6	0.0433		37679.7	3.15565		37676.6	0.0433		37678.6	2.0526
95	1*F1	H33N28F2S17	37822.7	37821.8	-0.83766		37816.5	-6.13329		37819.1	-3.57071		37824.8	2.12666		37822.3	-0.3181		37820.9	-1.79939		37822.7	0.01581		37821.4	-1.2332
96	1*F1	H33N28F3S17	37968.8	37971.5	2.68018		37969.4	0.62836		37965.6	-3.1802		37970.6	1.79897		37970.3	1.4973		37968.8	-0.03484		37968.9	0.1205		37972.1	3.30811
97	1*F1	H33N28F4S17	38114.9	38114.1	-0.8857		38115.6	0.6768		38110.6	-4.39082		38115.6	0.6768		n.d.	-		n.d.	-		n.d.	-		38114.2	-0.75795
98	1*F1	H34N29S17	37895.7	37898.2	2.51697	8910000000	37897.3	1.57798	12900000000	37896.6	0.89122	4280000000	37897.7	1.9721	13000000000	37891.6	-4.11087	3425420544	37895.9	0.18491	4048035584	37897.5	1.75893	1827416960	37895.2	-0.54937	25051465728
99	1*F1	H34N29F1S17	38041.9	38048.7	6.81311		38043.2	1.36516		38045.6	3.71823		38046	4.14418		n.d.	-		n.d.	-		n.d.	-		38045.9	4.02548
100	1*F1	H34N29F2S17	38188	38190	2.02191		38182	-6.01444		38184.6	-3.362		38188.4	0.42148		n.d.	-		n.d.	-		n.d.	-		38189.3	1.31663
101	1*F1	H35N30S17	38261.1	38263.9	2.81471	12300000000	38259.5	-1.53439	15700000000	38260.6	-0.45841	9680000000	38262.6	1.51476	12800000000	38256.2	-4.801	3163659264	38262.1	1.00037	5201318400	38261	-0.0527	16107632640	38261.3	0.25597	20705103872
102	1*F1	H35N30F1S17	38407.2	38409.4	2.181		38410.9	3.7435		38408.1	0.931		38408.7	1.51519		n.d.	-		38409.8	2.5954		38407.3	0.06975		38403.1	-4.07099
103	1*F1	H35N30F2S17	38553.3	38555.4	2.10145		38550.9	-2.40787		38558.8	5.50379		38556.3	2.95949		n.d.	-		n.d.	-		38552.9	-0.46957		38552.9	-0.39881
104	1*F1	H36N31S17	38626.4	38626	-0.35717	n.q.	38626.2	-0.2294	n.q.	38625.2	-1.16129	5307411456	38631.4	5.04051	10548857856	38628.1	1.7366	2550488832	38627.2	0.78828	12017935360	38626.7	0.29541	14776197120	38628.4	2.04469	12618564608
105	1*F1	H36N31F1S17	38772.5	38776.2	3.62653		38775.7	3.21741	-	n.d.	-		38775.6	3.0397		n.d.	-		n.d.	-		n.d.	-		38775	2.4686
106	2	H32N27S17	37375.2	37371.9	-3.30935	15700000000	37372	-3.18897	32500000000	37376.3	1.09022	29900000000	37373.6	-1.60713	26900000000	37373.5	-1.66561	1214299392	37373.9	-1.31431	5386669568	37374.7	-0.53472	6574808064	37373.8	-1.40686	11065734144
107	2	H33N28S17	37740.5	37737.4	-3.17457	13900000000	37740.8	0.28202	28600000000	37735.7	-4.86024	28500000000	37739.4	-1.15808	23600000000	37737.5	-3.05724	8991361024	37740.8	0.22568	4446692352	37740.2	-0.33827	8013069824	37737.2	-3.35764	18230540288
108	2	H34N29S17	38105.9	38098.4	-7.4498	10200000000	38104.8	-1.10294	24100000000	38106.2	0.3627	7250000000	38100.5	-5.41334	12800000000	38107.9	2.05991	7453226496	38104.6	-1.26272	3991627008	38104.4	-1.46406	11118024704	38105	-0.85338	11679486976
109	2	H35N30S17	38471.2	38467.2	-4.0372	7200000000	38470.8	-0.39295	7550000000	38471	-0.27231	4710000000	38473.4	2.2128	5820000000	38471.5	0.28311	4549689856	38471.9	0.6503	7325806080	38473.6	2.35713	4296684032	38471.9	0.6503	11626911744
110	2	H35N30F1S17	38617.4	38623.5	6.13466		n.d.	-		n.d.	-		38612.5	-4.8677		n.d.	-		n.d.	-		n.d.	-		n.d.	-
111	2	H36N31S17	38836.6	n.d.	-		n.d.	-		n.d.	-		n.d.	-		38837.2	0.66628	n.q.	n.d.	-	-	38833.9	-2.61328	9539254272	n.d.	-
112	1*F1	H33N28S18	37821.6	37821.8	0.12271	69600000000	37823	1.32196	35991965696	37821.8	0.21526	60583088128	37821.9	0.24274	68500000000	37821.4	-0.19698	8607875072	37821.9	0.27724	10051894784	37821.9	0.27724	14553502720	37823	1.36931	9895692288
113	1*F1	H33N28F1S18	37967.8	37969.2	1.42916	28685740032	37966.7	-1.07275	13242087424	37970.4	2.61623	18245400576	37971	3.25985	34422624256	37968.8	1.0685	3414190336	37966.9	-0.88397	6616733696	37966.9	-0.90993	7554734080	37972.1	4.30002	3.12099e+09
114	1*F1	H33N28F2S18	38113.9	38114.3	0.34871	16182866944	38111.5	-2.42995	7002421760	38115.4	1.43615	3327108352	38113	-0.89099	17317949440	38110.9	-2.98245	3302817280	38113.6	-0.28677	3396895488	38114.7	0.7674	5330350080	38114.6	0.69658	1.00247e+09
115	1*F1	H33N28F3S18	38260.1	38260.7	0.63913	7035779072	38261.7	1.59061	3751789824	38261.3	1.22152	2811298816	38261.1	1.07939	11085799424	38262.5	2.4369	1983933568	38260.1	0.05206	2760053248	38261	0.93366	6017333760	38260.8	0.6869	3.53997e+08
116	1*F1	H33N28F4S18	38406.1	38410.9	4.8744	4112776960	38401.6	-4.5006	1937150464	38410.1	4.03689	2403225600	38409.4	3.3119	4483078656	n.d.	-		n.d.	-		38405.3	-0.7506	3430379520	38410	3.96996	3.07352e+08
117	1*F1	H34N29S18	38187	38191.1	4.09549	21900000000	38188.9	1.96841	14977873920	38187.2	0.23728	29888614400	38190	3.00653	27590709248	38187.9	0.91227	7291285504	38190.1	3.12556	21639913472	38188.2	1.27091	15257497600	38187.4	0.43985	30987481088
118	1*F1	H34N29F1S18	38333.1	38337.8	4.65484	9475274752	38335.6	2.51029	3691680512	38335.4	2.25378	7903410176	38337.6	4.45031	7919803904	n.d.	-		38338.1	4.98467	1715459840	38335.9	2.823	2178583552	38328.3	-4.84558	4825364992
119	1*F1	H34N29F2S18	38479.3	38480.9	1.658	3381435648	38476.3	-3.00418	2948410368	38478.4	-0.87519	1990632192	38480	0.78982	6865161216	n.d.	-		38477.9	-1.39351	1496523776	38482.2	2.92375	1061513408	38480.9	1.63128	1520732672
120	1*F1	H34N29F3S18	38625.4	38627.9	2.5337	2619679488	38629.9	4.47633	106791432	38625.2	-0.18201	607101760	38625.3	-0.09534	2485547008	n.d.	-		38624.5	-0.92391	407561472	38624.5	-0.92391	835070336	38622.6	-2.7571	211554032
121	1*F1	H35N30S18	38552.3	38553.1	0.84067	24700000000	38553.1	0.79143	12800000000	38554.4	2.13986	24500000000	38554.3	2.04078	24000000000	38552.5	0.21336	8301703168	38554.6	2.28209	19511480320	38551.7	-0.56458	30187659264	38551.6	-0.71937	35533266944
122	1*F1	H35N30F1S18	38698.5	38702.5	4.00362	9236012032	38700.1	1.60851	3759352576	38704	5.54525	5154447360	38701.1	2.67809	18435921920	38696.9	-1.5769	1330403968	38700	1.58346	1153428480	38700	1.58346	3630095872	38701.9	3.44632	11765206016
123	1*F1	H35N30F2S18	38844.6	38848.8	4.18433	1480940672	38848.9	4.27935	987466752	38848.1	3.50607	2287101184	38848	3.38942	5968286720	38844.6	0.01339	880190272	38840.4	-4.20132	218792464	38842.5	-2.0547	1969288192	38843.6	-1.01397	2656735232
124	1*F1	H35N30F3S18	38990.7	38992.7	1.92311	909697216	38992.4	1.63138	832227520	38991	0.30914	162718720	38993.7	2.96808	557859456	38989.1	-1.6754	6273264640	38990.3	-0.45049	730798336	38990.6	-0.1129	12760638464	38994.4	3.67389	3430137344
125	1*F1	H36N31S18	38917.6	38917.4	-0.21552	15494385664	38919.2	1.5998	13955940352	38918.7	1.0729	23854127104	38919.3	1.68672	28453734400	38917.5	-0.11481	8036027904	38920.6	2.92497	23386738688	38917.1	-0.5413	29984534528	38917.1	-0.55852	34879213568
126	1*F1	H36N31F1S18	39063.8	39065.6	1.8357	6986339328	39059.7	-4.1018	2727665152	39064.5	0.75103	5153269760	39066.4	2.56337	6111268864	39059.4	-4.4143	1359091840	39066.1	2.28531	728369792	39063.6	-0.1643	4673826816	39066.6	2.83407	6651951104
127	1*F1	H36N31F2S18	39209.9	39209.4	-0.55797	3531445248	39207	-2.92773	746123648	39205.8	-4.12533	1559838336	39208.7	-1.18675	2771249664	39210.9	1.0052	500725792	39207.4	-2.50477	613101568	39208.3	-1.60529	468018432	39208.7	-1.24384	3161039872
128	1*F1	H36N31F3S18	39356.1	39355.3	-0.79927	606540736	39357.9	1.85644	55403616	39357	0.96891	221394672	39357.3	1.26953	812019264	39357.8	1.7372	85265136	39351.6	-4.5128	16736885	39353.1	-2.9503	253793824	39355.4	-0.69507	1267797120
129	1*F1	H37N32S18	39283	39285.9	2.92541	5723998720	39287.2	4.17785	9721858048	39284.3	1.33209	18383718400	39282.5	-0.52182	16897006592	39283.1	0.14118	3601450240	39281.5	-1.5137	15549650944	39284	1.02391	17724798976	39285	2.00681	21900296192
130	1*F1	H37N32F2S18	39575.3	39576.2	0.91177	1957018240	39573.5	-1.81588	n.q.	39571.4	-3.8298	3306150144	39576.9	1.64983	4285050880	39577.8	2.52019	337705920	39575.4	0.11225	1192597376	39577.7	2.38274	1023561728	39574.2	-1.03093	1179618432
131	1*F1	H37N32F3S18	39721.4	39723.5	2.12103	n.q.	39723.8	2.40967	n.q.	39726.6	5.15152	n.q.	39723.9	2.51563	n.q.	39720.3	-1.1002	11177280	39721.9	0.4623	50132800	39721.9	0.52703	820210304	39721.4	0.02485	1007800448
132	1*F1	H38N33S18	39648.3	39647.7	-0.6682	n.q.	39654.3	5.94416	n.q.	39650.6	2.22905	n.q.	39649.6	1.24428	n.q.	39647.6	-0.76862	n.q.	39645.7	-2.64619	n.q.	39647	-1.34619	n.q.	39650.1	1.75474	7419393024
133	1*F1	H39N34S18	40013.7	40015.6	1.9665	n.q.	40010.8	-2.85453	n.q.	40014.8	1.19138	n.q.	40018.1	4.40349	n.q.	n.d.	-		40015.6	1.95086	n.q.	40012.5	-1.1092	n.q.	40015.7	2.04203	n.q.
134	2	H33N28S18	38031.8	38031.8	-0.05701	47200000000	38030.6	-1.17821	41400000000	38031.6	-0.17022	38500000000	38032.3	0.47141	36800000000	38030.3	-1.52256	790118528	38030.5	-1.26846	3291749376	38031.3	-0.52981	2322993408	38032.4	0.64139	10490363904
135	2	H33N28F1S18	38178	n.d.	-		38173.1	-4.82584	n.q.	n.d.	-		38171.9	-6.0758	n.q.	n.d.	-		n.d.	-		n.d.	-		n.d.	-
136	2	H34N29S18	38397.1	38394.4	-2.73134	17600000000	38393.8	-3.38069	15900000000	38396.7	-0.41284	17600000000	38395.3	-1.81511	17300000000	38396.2	-0.92153	7567489536	38396.4	-0.79252	14734222336	38395.7	-1.45563	10637483008	38395.9	-1.29045	16625654784
137	2	H35N30S18	38762.5	38762.1	-0.39668	9520000000	38763.6	1.14362	17300000000	38762.6	0.15595	12400000000	38762.5	0.05749	17400000000	38761.2	-1.25445	8577975296	38762.7	0.2195	20885256192	38761.6	-0.93115	13465933824	38761.9	-0.534	15574352896
138	2	H36N31S18	39127.8	39124.6	-3.17942	n.q.	39126.6	-1.25967	n.q.	39128.1	0.23118	n.q.	39124.8	-2.99936	n.q.	39128.7	0.85823	5784483840	39123	-4.83671	15867139072	39126.8	-1.02681	10259948544	39122.8	-4.97534	9005798400
139	2	H37N32S18	39493.2	39489.1	-4.0949	n.q.	39488.9	-4.3049	n.q.	39492.9	-0.21749	n.q.	39490.1	-3.06572	n.q.	39492.9	-0.26572	1822353024	39493.6	0.4831	10374303744	39493	-0.18356	4131163648	39491.7	-1.43872	4953821696
